# Supplementary material for: A Missense Mutation in the KLF7 Gene Is a Potential Candidate Variant for Congenital Deafness in Australian Stumpy Tail Cattle Dogs
Source: Genes (Basel). 2021 Mar 24;12(4):467. doi: 10.3390/genes12040467 (PMC8064056; doi:10.3390/genes12040467)
Supplement: Supplementary file 1 [file genes-12-00467-s001.zip]

Archive with 17 entries (14 files):
- Supplementary_files/
- Supplementary_files/Table S3_Human_deafness_related_genes.xlsx
- __MACOSX/
- __MACOSX/Supplementary_files/
- __MACOSX/Supplementary_files/._Table S3_Human_deafness_related_genes.xlsx
- Supplementary_files/Table S4_Variants_of_recessive_inheritance_model_and_annotated_with_Ensembl_release_101.xlsx
- __MACOSX/Supplementary_files/._Table S4_Variants_of_recessive_inheritance_model_and_annotated_with_Ensembl_release_101.xlsx
- Supplementary_files/Table S2_Dog_breeds_of_Herding_group.xlsx
- __MACOSX/Supplementary_files/._Table S2_Dog_breeds_of_Herding_group.xlsx
- Supplementary_files/Table S5_Private_variants_and_annotated_with_Ensembl_release_101.xlsx
- __MACOSX/Supplementary_files/._Table S5_Private_variants_and_annotated_with_Ensembl_release_101.xlsx
- Supplementary_files/Figure S1.docx
- __MACOSX/Supplementary_files/._Figure S1.docx
- Supplementary_files/Table S1_KLF7_variant_genotypes_of_59_ASCDs.xlsx
- __MACOSX/Supplementary_files/._Table S1_KLF7_variant_genotypes_of_59_ASCDs.xlsx
- Supplementary_files/Table S6.docx
- __MACOSX/Supplementary_files/._Table S6.docx
