# Supplementary material for: A Missense Mutation in the KLF7 Gene Is a Potential Candidate Variant for Congenital Deafness in Australian Stumpy Tail Cattle Dogs
Source: Genes (Basel). 2021 Mar 24;12(4):467. doi: 10.3390/genes12040467 (PMC8064056; doi:10.3390/genes12040467)
Supplement: Supplementary file 1 [file genes-12-00467-s001.zip › Supplementary_files/Table S3_Human_deafness_related_genes.xlsx]

## Sheet: 346_genes_for_analysis_NQ
Gene_name	Chromosome	Gene_start	Gene_end
CEACAM16	1	110652584	110660334
SERAC1	1	47578472	47669494
ERCC2	1	110173715	110190125
SIX5	1	109835577	109837921
TCF21	1	26856587	26859647
EYA4	1	26272448	26514201
TMC1	1	85041574	85187369
CCBE1	1	16597334	16819894
GJA1	1	60929097	60942936
MYH14	1	106371939	106458901
TNFRSF11A	1	14503033	14556041
TJP2	1	88126136	88230654
PEX7	1	29337386	29418126
SYNE4	1	116676658	116680515
NLRP12	1	103371544	103404691
TFB1M	1	45001088	45071518
ATP1A3	1	112325289	112346916
RMND1	1	41755191	41799847
MRPS12	1	114188996	114192410
POLD1	1	106302574	106331385
GJE1	1	33820248	33822077
TMC4	1	103039847	103054113
CEP78	1	80438695	80469350
TXNL4A	1	722293	735258
SARS2	1	114192668	114202379
POU4F3	2	40762477	40765161
GRXCR2	2	40315807	40328240
GATA3	2	28069051	28087760
SALL1	2	64243987	64259521
ERCC8	2	47503762	47558889
FTO	2	61652236	62080059
PHYH	2	23185782	23253497
DIAPH1	2	36485571	36581320
MYO3A	2	7455625	7696043
PDSS1	2	7059683	7101163
HARS2	2	35843706	35850760
BDP1	2	54654481	54740787
MARVELD2	2	54441797	54457515
CLCNKA	2	81612426	81624464
HARS	2	35828260	35843583
CHSY1	3	39844195	40021573
KIF7	3	52630494	52649231
POLG	3	52357068	52421544
IDUA	3	91522035	91534593
AP3B1	3	28481038	28751258
FGFR3	3	62303756	62323896
GPR98	3	17866808	18351532
TMC3	3	56416885	56454067
EVC	3	70937926	71016115
CEMIP	3	56726493	56876026
ADGRV1	3	17866808	18351532
FGF10	4	65851069	65928192
ANKH	4	88149257	88272464
FOXI1	4	41761016	41764836
TCOF1	4	58699069	58738681
CDH23	4	22207001	22571131
SLC29A3	4	22097764	22133197
NIPBL	4	71583732	71780852
RAI1	5	41688479	41808918
COX10	5	37852875	37982243
RDX	5	22571286	22642811
MYO15A	5	41370509	41392881
KARS	5	75173032	75188197
ESPN	5	60285312	60315676
ANKRD11	5	64047175	64229077
CBL	5	14607013	14676956
FANCA	5	63778212	63838823
BSND	5	54225389	54237110
TECTA	5	12879951	12949147
PMP22	5	38807826	38838971
TMPRSS5	5	19547992	19560708
ZNF469	5	64888911	64899131
TIMM8B	5	21040715	21042769
PIGL	5	39601291	39686908
CRYM	6	24187121	24204304
OTOA	6	23106804	23168380
ERCC4	6	29196421	29226887
GJC3	6	9648608	9656181
COL11A1	6	47425307	47621012
GPSM2	6	42824455	42868690
ACTB	6	12418932	12462845
PLOD3	6	8664358	8671620
ALX3	6	41903474	41906963
CLCN7	6	39331170	39364991
GFER	6	38949484	38951703
TBC1D24	6	38535912	38557531
ANKS4B	6	24209125	24267993
MCOLN2	6	62956804	63200612
MCOLN3	6	62923267	62953564
TMC7	6	25855223	25907762
TMC5	6	25765667	25832081
NAGPA	6	36415700	36425176
GNPTG	6	39405809	39419392
SLC19A2	7	29094101	29113249
SETBP1	7	46020889	46378005
LMNA	7	41508450	41746931
LOXHD1	7	44663182	44826858
ASPM	7	5590957	5660919
PTPN7	7	859214	869183
CHML	7	33027051	33040711
EEF1AKNMT	7	27162571	27174920
COQ6	8	47177358	47190141
SPATA7	8	59658365	59697318
SIX1	8	35676479	35679534
COCH	8	10214536	10233550
NLRP3	8	253407	313059
ESRRB	8	49253332	49421332
TIMM9	8	33755960	33757980
EML1	8	68216857	68294080
NOG	9	31455389	31456057
MYO1C	9	45636208	45658035
ACTG1	9	635978	638328
LHX3	9	49248621	49254118
COL1A1	9	26183852	26199927
USH1G	9	5528492	5533900
SOST	9	19539435	19544651
G6PC3	9	19260240	19303995
ACOX1	9	4658090	4679096
EFTUD2	9	18585971	18635570
TMC8	9	2990419	2999778
TMC6	9	2805651	3016309
TBX4	9	35166353	35191932
PTRH2	9	34188544	34189080
OTOP2	9	5518578	5536725
HOXB1	9	24792889	24794302
ERAL1	9	43025782	43030578
MYO15B	9	4940463	4970165
TRIOBP	10	26857678	26911083
SOX10	10	26681122	26689882
MYO1A	10	1159812	1193153
XPNPEP3	10	24307091	24379448
PNPT1	10	56478680	56520967
MSRB3	10	7892640	8038043
ATP6V1B1	10	69252926	69287542
MYH9	10	28063624	28122953
TRMU	10	19841854	19859470
ACYP2	10	55082491	55226933
FAM136A	10	68838685	68841747
HSD17B4	11	8717349	8824594
DFNB31	11	68617377	68699977
NEUROG1	11	23563803	23564543
WHRN	11	68617377	68699977
LHFPL5	12	4902832	4936413
MYO6	12	37413570	37500724
COL9A1	12	32764496	32847574
RUNX2	12	13628539	13840785
SOBP	12	64664288	64794358
COL11A2	12	2627828	2655814
POLR1C	12	11978422	12008579
TULP1	12	4633098	4645994
PEX6	12	11503240	11514929
HSPA1L	12	1281472	1285440
MTO1	12	35533808	35560593
OSTM1	12	65087243	65120832
SNX14	12	45518721	45599012
NDRG1	13	29650444	29746382
GRXCR1	13	39766919	39882086
WFS1	13	38451710	38475827
GRHL2	13	3204925	3362096
SLC52A2	13	37783562	37786621
HOXA2	14	40274469	40276239
HOXA1	14	40267528	40269681
PEX1	14	18073758	18143152
DFNA5	14	38211540	38292280
DLX5	14	22080699	22084867
GSDME	14	38211540	38292280
MIR96	14	7068754	7068842
IGF1	15	41202518	41275794
SLC17A8	15	39443518	39486595
OTOGL	15	22556295	22753956
COL9A2	15	2646982	2661552
KCNQ4	15	2205276	2242093
GJB3	15	7175729	7176541
GJB4	15	7193413	7194213
GNPTAB	15	40631279	40704365
PTPRQ	15	22825348	23013762
GJB5	15	7196720	7199652
FGFR1	16	27031588	27078261
SLC25A4	16	45411810	45542162
ATP6V0A4	16	9885149	9949708
ADCY1	16	1037162	1167094
BRAF	16	8222907	8317906
TAS2R38	16	7224023	7225027
NPHP1	17	35076636	35136425
ELMOD3	17	39643676	39665726
OTOF	17	20518813	20614750
MYCN	17	11720857	11724308
GRHL1	17	6953836	7006134
PCARE	17	22898998	22910639
ALMS1	17	49301606	49513625
SEMA3E	18	22881133	23116696
HGF	18	21332817	21410263
LRP4	18	42616426	42665794
SLC26A4	18	12894669	12943212
SLC26A5	18	16788759	16839940
FGF3	18	48383222	48389009
KCNQ1	18	46518908	46830043
CABP2	18	49959544	49964268
TCIRG1	18	49784490	49794317
LRP5	18	49439483	49516396
RELN	18	16275837	16773875
TIMM10	18	38638696	38641623
ERCC3	19	23310986	23337683
PRDM5	19	19129081	19325590
MYO7B	19	22979074	23050834
SPATA5	19	16994661	17463151
DNMT1	20	50879527	50928029
CACNA1D	20	36191810	36613686
MYO1F	20	53054585	53089115
FLNB	20	32396165	32533275
LARS2	20	42892801	43081197
TMIE	20	42053817	42061262
CLPP	20	53788164	53794174
MITF	20	21612927	21870578
GIPC3	20	55833902	55837585
MAN2B1	20	49446181	49461864
S1PR2	20	50860591	50861649
RFT1	20	36781858	36819211
SLC44A2	20	50551249	50607200
GTPBP3	20	45423089	45426574
GRM7	20	10230557	11058703
ATP2B2	20	7749807	8034474
LRTOMT	21	25987433	26000327
TMEM126A	21	13787123	13795739
SBF2	21	33007380	33461115
MYO7A	21	21539785	21624279
OTOG	21	40106826	40192475
USH1C	21	40055730	40101430
SERGEF	21	40321371	40540664
TIMM10B	21	29798367	29799251
NARS2	21	20277507	20606736
SLITRK6	22	37912612	37925177
EDNRB	22	31417308	31437587
SUCLA2	22	3440923	3478683
ITM2B	22	3255631	3261433
DIAPH3	22	15573629	16079031
CLRN1	23	45513416	45551178
BTD	23	27037921	27069456
THRB	23	19277493	19660283
OPA1	23	52068118	52151593
ABHD5	23	2586678	2737583
ABHD12	23	1496551	1562688
SLC33A1	23	49523852	49547904
MED12L	23	45708417	45987175
MINDY4B	23	45456036	45491057
COL9A3	24	46662376	46667884
EDN3	24	44033419	44054050
SLC52A3	24	20127520	20156003
OTOR	24	6096412	6099285
DNMT3B	24	22096349	22122900
SLC4A11	24	18057517	18068425
SALL4	24	37940034	38037287
GDF5	24	24395263	24399928
TMC2	24	18578138	18642198
GCNT7	24	41684750	41696031
FER1L4	24	24509870	24544178
OSBPL2	24	46268498	46299407
POLR1D	25	11954033	11999797
ATP6V1B2	25	36834196	36858819
GJB2	25	17952851	17958289
GJB6	25	17911262	17921605
CHRNG	25	44178181	44183626
COL4A3	25	39975586	40104782
COL4A4	25	39854388	39976189
OTOS	25	50304312	50306339
DIABLO	26	7125405	7144308
P2RX2	26	482425	485502
PCDH15	26	33719839	34588017
PTPN11	26	9989425	10067481
SCARF2	26	30233669	30239151
TBX1	26	29528878	29532784
NF2	26	22816551	22894196
UBE3B	26	17540918	17597722
TRPV4	26	17262100	17330165
MGP	27	31734660	31738673
EPS8	27	30893713	31069770
VDR	27	6852723	6909470
COL2A1	27	6756994	6787733
A2ML1	27	36844572	36883887
PDZD7	28	13693023	13711784
PAX2	28	13442893	13532094
FGFR2	28	31303894	31411621
ERCC6	28	1361107	1427162
SMC3	28	21889662	21928034
TWNK	28	13676304	13680044
TECTB	28	23359162	23376760
CLRN3	28	36721645	36734623
EYA1	29	20177014	20525653
CHD7	29	11156340	11283627
PEX2	29	24944382	24945299
GDF6	29	40676851	40694174
NDUFAF6	29	39668089	39692470
SLC12A1	30	14459606	14547694
UBR1	30	9870021	10006947
STRC	30	10444793	10460785
CATSPER2	30	10471814	10487739
TSPEAR	31	38272592	38337373
TMPRSS3	31	36707723	36730520
CLDN14	31	31677733	31678446
KCNE1	31	29858418	29867570
CFAP410	31	38183188	38196113
DMP1	32	11045508	11053252
CISD2	32	24257994	24274064
MANBA	32	24038920	24167535
DSPP	32	11017195	11021948
ATOH1	32	16807336	16808406
ILDR1	33	25207572	25237949
CCDC50	34	23168525	23258497
SOX2	34	14853054	14854028
TFAP2A	35	10157882	10180270
SERPINB6	35	3234697	3262829
RIPOR2	35	22824106	23041743
DCDC2	35	22266282	22422776
LRP2	36	13911865	14107546
DCAF17	36	15905085	15938910
DFNB59	36	22040303	22092249
NEUROD1	36	24853591	24857886
BCS1L	37	25264012	25266516
PAX3	37	28346563	28444561
KCNJ10	38	22130508	22140813
MPZ	38	21205107	21210451
USH2A	38	11063817	11750444
SMPX	X	17520644	17573614
RPS6KA3	X	15998172	16074749
NDP	X	37950489	37975346
ARHGEF6	X	107034118	107133082
GJB1	X	55573808	55574659
MED12	X	55482013	55509992
POU3F4	X	64427325	64428410
RPGR	X	32745020	33330841
COL4A5	X	81982275	82247679
COL4A6	X	81691417	81980703
GLA	X	75311536	75320249
PRPS1	X	81150536	81212689
TIMM8A	X	75267450	75270288
FLNA	X	122061455	122083203
SMC1A	X	45109653	45148001
ARSE	X	1535186	1554456
FGF13	X	108658941	109156594
RS1	X	14727062	14749492
CHM	X	66639095	66880209
ANOS1	X	5415575	5762656
BCAP31	X	121507084	121545263
AMMECR1	X	83406049	83517498
AMER1	X	49426228	49449448
TBL1X	X	6300793	6436003
