# Supplementary material for: A Missense Mutation in the KLF7 Gene Is a Potential Candidate Variant for Congenital Deafness in Australian Stumpy Tail Cattle Dogs
Source: Genes (Basel). 2021 Mar 24;12(4):467. doi: 10.3390/genes12040467 (PMC8064056; doi:10.3390/genes12040467)
Supplement: Supplementary file 1 [file genes-12-00467-s001.zip › Supplementary_files/Table S4_Variants_of_recessive_inheritance_model_and_annotated_with_Ensembl_release_101.xlsx]

## Sheet: high_moderate_338SNP_523indels
CHROM	POS	REF	ALT	ANN[*].IMPACT	ANN[*].GENE	ANN[*].RANK	ANN[*].AA_POS	ANN[*].HGVS_P
chr1	33775941	C	T	MODERATE	MODIFIER	MODIFIER	ENSCAFE00000309689	NMBR	gene:ENSCAFG00000000294	4	-1	-1	238	-1	-1	p.Ala238Thr
chr1	35299304	T	C	MODERATE	MODERATE	MODERATE	MODERATE	MODERATE	MODIFIER	MODIFIER	MODIFIER	MODIFIER	MODIFIER	MODIFIER	ENSCAFE00000309028	ENSCAFE00000353039	ENSCAFE00000285721	ENSCAFE00000313265	ENSCAFE00000353039	PHACTR2	gene:ENSCAFG00000000312	gene:ENSCAFG00000000312	gene:ENSCAFG00000000312	gene:ENSCAFG00000000312	gene:ENSCAFG00000000312	5	6	6	5
chr1	39281612	C	G	MODERATE	MODERATE	MODERATE	MODERATE	MODIFIER	MODIFIER	MODIFIER	MODIFIER	MODIFIER	MODIFIER	MODIFIER	MODIFIER	MODIFIER	MODIFIER	MODIFIER	ENSCAFE00000279044	ENSCAFE00000279044	ENSCAFE00000279044	ENSCAFE00000279044	ENSCAFE00000371788	ENSCAFE00000416380	ENSCAFE00000409453	SASH1	gene:ENSCAFG00000000366	gene:ENSCAFG00000000366	gene:ENSCAFG00000000366
chr1	41799846	A	AT	HIGH	MODIFIER	MODIFIER	MODIFIER	MODIFIER	ENSCAFE00000236556	gene:ENSCAFG00000000425	ENSCAFE00000280204	RMND1	gene:ENSCAFG00000000423	1	-1	-1	-1	-1	1	-1	-1	-1	-1	p.Met1fs
chr1	44896676	T	G	MODERATE	MODIFIER	MODIFIER	MODIFIER	MODIFIER	ENSCAFE00000418132	ENSCAFE00000418132	TIAM2	gene:ENSCAFG00000000577	gene:ENSCAFG00000000577	3	3	-1	-1	-1	38	-1	-1	-1	-1	p.Leu38Arg
chr1	44896685	T	C	MODERATE	MODIFIER	MODIFIER	MODIFIER	MODIFIER	ENSCAFE00000418132	ENSCAFE00000418132	TIAM2	gene:ENSCAFG00000000577	gene:ENSCAFG00000000577	3	3	-1	-1	-1	41	-1	-1	-1	-1	p.Val41Ala
chr1	44896690	T	C	MODERATE	MODIFIER	MODIFIER	MODIFIER	MODIFIER	ENSCAFE00000418132	ENSCAFE00000418132	TIAM2	gene:ENSCAFG00000000577	gene:ENSCAFG00000000577	3	3	-1	-1	-1	43	-1	-1	-1	-1	p.Ser43Pro
chr1	44896737	T	TGCAAAGGCCCCAAGGGCGGCGCGTCCGCCAAGCA	HIGH	MODIFIER	MODIFIER	MODIFIER	MODIFIER	ENSCAFE00000418132	ENSCAFE00000418132	TIAM2	gene:ENSCAFG00000000577	gene:ENSCAFG00000000577	3	3	-1	-1	-1	59	-1	-1	-1	-1	p.Gln59fs
chr1	56895161	T	G	MODERATE	MODIFIER	MODIFIER	ENSCAFE00000234594	CALHM6	gene:ENSCAFG00000023345	1	-1	-1	177	-1	-1	p.His177Gln
chr1	64861493	C	A	MODERATE	MODERATE	MODERATE	MODERATE	MODIFIER	MODIFIER	MODIFIER	MODIFIER	MODIFIER	MODIFIER	MODIFIER	MODIFIER	MODIFIER	ENSCAFE00000011539	ENSCAFE00000011539	ENSCAFE00000011539	ENSCAFE00000011539	ENSCAFE00000385573	gene:ENSCAFG00000001057	ENSCAFE00000011506	TRMT11	gene:ENSCAFG00000001057	gene:ENSCAFG00000001057	gene:ENSCAFG00000001057	gene:ENSCAFG00000001057	gene:ENSCAFG00000001057
chr1	64861505	C	G	MODERATE	MODERATE	MODERATE	MODERATE	MODIFIER	MODIFIER	MODIFIER	MODIFIER	MODIFIER	MODIFIER	MODIFIER	MODIFIER	MODIFIER	ENSCAFE00000011539	ENSCAFE00000011539	ENSCAFE00000011539	ENSCAFE00000011539	ENSCAFE00000385573	gene:ENSCAFG00000001057	ENSCAFE00000011506	TRMT11	gene:ENSCAFG00000001057	gene:ENSCAFG00000001057	gene:ENSCAFG00000001057	gene:ENSCAFG00000001057	gene:ENSCAFG00000001057
chr1	64861757	A	C	MODERATE	MODIFIER	MODIFIER	MODIFIER	MODIFIER	MODIFIER	MODIFIER	MODIFIER	MODIFIER	MODIFIER	MODIFIER	MODIFIER	MODIFIER	ENSCAFE00000385573	ENSCAFE00000011506	ENSCAFE00000011539	ENSCAFE00000011539	ENSCAFE00000011539	ENSCAFE00000011539	TRMT11	gene:ENSCAFG00000001057	gene:ENSCAFG00000001057	gene:ENSCAFG00000001057	gene:ENSCAFG00000001057	gene:ENSCAFG00000001057	gene:ENSCAFG00000001057
chr1	64861763	C	G	HIGH	MODIFIER	MODIFIER	MODIFIER	MODIFIER	MODIFIER	MODIFIER	MODIFIER	MODIFIER	MODIFIER	MODIFIER	MODIFIER	MODIFIER	ENSCAFE00000385573	ENSCAFE00000011506	ENSCAFE00000011539	ENSCAFE00000011539	ENSCAFE00000011539	ENSCAFE00000011539	TRMT11	gene:ENSCAFG00000001057	gene:ENSCAFG00000001057	gene:ENSCAFG00000001057	gene:ENSCAFG00000001057	gene:ENSCAFG00000001057	gene:ENSCAFG00000001057
chr1	64861768	T	G	MODERATE	MODIFIER	MODIFIER	MODIFIER	MODIFIER	MODIFIER	MODIFIER	MODIFIER	MODIFIER	MODIFIER	MODIFIER	MODIFIER	MODIFIER	ENSCAFE00000385573	ENSCAFE00000011506	ENSCAFE00000011539	ENSCAFE00000011539	ENSCAFE00000011539	ENSCAFE00000011539	TRMT11	gene:ENSCAFG00000001057	gene:ENSCAFG00000001057	gene:ENSCAFG00000001057	gene:ENSCAFG00000001057	gene:ENSCAFG00000001057	gene:ENSCAFG00000001057
chr1	70232989	G	C	MODERATE	MODERATE	MODIFIER	MODIFIER	MODIFIER	ENSCAFE00000374682	ENSCAFE00000374682	CDC14B	gene:ENSCAFG00000001201	gene:ENSCAFG00000001201	1	1	-1	-1	-1	15	15	-1	-1	-1	p.Ala15Pro	p.Ala15Pro
chr1	70232995	C	T	MODERATE	MODERATE	MODIFIER	MODIFIER	MODIFIER	ENSCAFE00000374682	ENSCAFE00000374682	CDC14B	gene:ENSCAFG00000001201	gene:ENSCAFG00000001201	1	1	-1	-1	-1	17	17	-1	-1	-1	p.Arg17Cys	p.Arg17Cys
chr1	75836898	T	TCCGCCCCCGCCCCGCCC	HIGH	HIGH	HIGH	HIGH	HIGH	MODIFIER	MODIFIER	MODIFIER	MODIFIER	MODIFIER	MODIFIER	MODIFIER	MODIFIER	MODIFIER	MODIFIER	MODIFIER	MODIFIER	MODIFIER	MODIFIER	MODIFIER	ENSCAFE00000278328	ENSCAFE00000278328	ENSCAFE00000278328	ENSCAFE00000278328	ENSCAFE00000278328	ENSCAFE00000362294
chr1	98036559	G	C	MODERATE	MODERATE	MODIFIER	MODIFIER	MODIFIER	ENSCAFE00000323566	ENSCAFE00000323566	BARX1	gene:ENSCAFG00000002234	gene:ENSCAFG00000002234	1	1	-1	-1	-1	39	39	-1	-1	-1	p.Arg39Pro	p.Arg39Pro
chr1	101423854	A	AGAAGAGGGAGGAGGAAAGAGAAG	HIGH	MODIFIER	MODIFIER	MODIFIER	MODIFIER	ENSCAFE00000295620	ENSCAFE00000295620	gene:ENSCAFG00000032211	ZNF71	gene:ENSCAFG00000032211	1	-1	-1	-1	-1	168	-1	-1	-1	-1	p.Ser169fs
chr1	107596764	A	C	MODERATE	MODIFIER	MODIFIER	MODIFIER	MODIFIER	ENSCAFE00000042371	gene:ENSCAFG00000003914	ENSCAFE00000317637	RASIP1	gene:ENSCAFG00000003910	15	-1	-1	-1	-1	1124	-1	-1	-1	-1	p.Ile1124Leu
chr1	108889418	T	C	MODERATE	MODIFIER	MODIFIER	MODIFIER	MODIFIER	ENSCAFE00000395917	gene:ENSCAFG00000032405	ENSCAFE00000395783	ZC3H4	gene:ENSCAFG00000004182	12	-1	-1	-1	-1	520	-1	-1	-1	-1	p.Trp520Arg
chr1	112104267	C	T	MODERATE	MODIFIER	MODIFIER	MODIFIER	MODIFIER	MODIFIER	MODIFIER	MODIFIER	ENSCAFE00000251864	ENSCAFE00000251864	gene:ENSCAFG00000004858	ENSCAFE00000377780	CIC	GSK3A	gene:ENSCAFG00000004882	gene:ENSCAFG00000004858	2	-1	-1	1	-1	-1	-1	-1	272	-1
chr1	112104268	T	C	MODERATE	MODIFIER	MODIFIER	MODIFIER	MODIFIER	MODIFIER	MODIFIER	MODIFIER	ENSCAFE00000251864	ENSCAFE00000251864	gene:ENSCAFG00000004858	ENSCAFE00000377780	CIC	GSK3A	gene:ENSCAFG00000004882	gene:ENSCAFG00000004858	2	-1	-1	1	-1	-1	-1	-1	272	-1
chr1	112346914	T	TA,TAAA	HIGH	MODERATE	MODIFIER	MODIFIER	MODIFIER	MODIFIER	MODIFIER	MODIFIER	MODIFIER	MODIFIER	MODIFIER	MODIFIER	MODIFIER	MODIFIER	MODIFIER	MODIFIER	MODIFIER	MODIFIER	ENSCAFE00000364389	ENSCAFE00000364389	ENSCAFE00000300703	ENSCAFE00000300703	gene:ENSCAFG00000004975	gene:ENSCAFG00000004975	ENSCAFE00000410709	ENSCAFE00000410709
chr1	119231579	C	A	MODERATE	MODIFIER	MODIFIER	MODIFIER	MODIFIER	MODIFIER	MODIFIER	MODIFIER	MODIFIER	ENSCAFE00000319702	ENSCAFE00000280765	gene:ENSCAFG00000007499	gene:ENSCAFG00000007499	gene:ENSCAFG00000007499	ENSCAFE00000280765	ENSCAFE00000280765	TDRD12	gene:ENSCAFG00000007505	31	-1	-1	-1	-1	-1	-1	-1
chr10	1565355	AC	A	HIGH	MODIFIER	MODIFIER	MODIFIER	MODIFIER	MODIFIER	MODIFIER	MODIFIER	MODIFIER	MODIFIER	MODIFIER	ENSCAFE00000364543	ENSCAFE00000383302	gene:ENSCAFG00000000223	ENSCAFE00000002460	gene:ENSCAFG00000032593	ENSCAFE00000315629	ENSCAFE00000420881	gene:ENSCAFG00000032593	GLI1	gene:ENSCAFG00000000223	gene:ENSCAFG00000000223	1	1	-1	-1
chr10	1819295	C	G	MODERATE	MODIFIER	MODIFIER	MODIFIER	MODIFIER	MODIFIER	MODIFIER	ENSCAFE00000413280	ENSCAFE00000377449	ENSCAFE00000003105	gene:ENSCAFG00000000280	gene:ENSCAFG00000000280	MARCHF9	gene:ENSCAFG00000031631	1	-1	-1	-1	-1	-1	-1	13	-1	-1	-1	-1
chr10	16987043	C	G	MODERATE	MODERATE	MODIFIER	MODIFIER	MODIFIER	MODIFIER	MODIFIER	MODIFIER	MODIFIER	MODIFIER	ENSCAFE00000239716	ENSCAFE00000239716	gene:ENSCAFG00000049665	ENSCAFE00000356406	ENSCAFE00000363601	SELENOO	MAPK12	gene:ENSCAFG00000000685	gene:ENSCAFG00000000692	gene:ENSCAFG00000000685	2	2	-1	-1	8	-1
chr10	16987046	A	G	MODERATE	MODERATE	MODIFIER	MODIFIER	MODIFIER	MODIFIER	MODIFIER	MODIFIER	MODIFIER	MODIFIER	ENSCAFE00000239716	ENSCAFE00000239716	gene:ENSCAFG00000049665	ENSCAFE00000356406	ENSCAFE00000363601	SELENOO	MAPK12	gene:ENSCAFG00000000685	gene:ENSCAFG00000000692	gene:ENSCAFG00000000685	2	2	-1	-1	8	-1
chr10	16987087	C	CA	HIGH	HIGH	MODIFIER	MODIFIER	MODIFIER	MODIFIER	MODIFIER	MODIFIER	MODIFIER	MODIFIER	ENSCAFE00000239716	ENSCAFE00000239716	gene:ENSCAFG00000049665	ENSCAFE00000356406	ENSCAFE00000363601	SELENOO	MAPK12	gene:ENSCAFG00000000685	gene:ENSCAFG00000000692	gene:ENSCAFG00000000685	2	2	-1	-1	8	-1
chr10	20786330	T	C	MODERATE	MODERATE	MODIFIER	MODIFIER	MODIFIER	ENSCAFE00000316152	ENSCAFE00000316152	KIAA0930	gene:ENSCAFG00000000850	gene:ENSCAFG00000000850	1	1	-1	-1	-1	26	26	-1	-1	-1	p.Val26Ala	p.Val26Ala
chr10	20814050	T	C	MODERATE	MODIFIER	MODIFIER	MODIFIER	MODIFIER	MODIFIER	MODIFIER	MODIFIER	MODIFIER	MODIFIER	MODIFIER	MODIFIER	MODIFIER	ENSCAFE00000354247	gene:ENSCAFG00000026767	ENSCAFE00000274957	ENSCAFE00000316152	ENSCAFE00000395460	ENSCAFE00000411038	ENSCAFE00000316152	KIAA0930	gene:ENSCAFG00000000850	gene:ENSCAFG00000000850	gene:ENSCAFG00000000850	gene:ENSCAFG00000000850	gene:ENSCAFG00000000850
chr10	21721991	G	C	MODERATE	MODIFIER	MODIFIER	ENSCAFE00000009891	PNPLA3	gene:ENSCAFG00000000893	1	-1	-1	49	-1	-1	p.Arg49Gly
chr10	25381657	C	A	MODERATE	MODERATE	MODERATE	MODIFIER	MODIFIER	MODIFIER	MODIFIER	ENSCAFE00000275236	ENSCAFE00000275236	ENSCAFE00000275236	CACNA1I	gene:ENSCAFG00000001314	gene:ENSCAFG00000001314	gene:ENSCAFG00000001314	36	35	33	-1	-1	-1	-1	2121	2090	1976	-1	-1
chr10	26738229	C	G	MODERATE	MODIFIER	MODIFIER	ENSCAFE00000318712	MICALL1	gene:ENSCAFG00000001442	2	-1	-1	48	-1	-1	p.Cys48Ser
chr10	26738233	T	C	MODERATE	MODIFIER	MODIFIER	ENSCAFE00000318712	MICALL1	gene:ENSCAFG00000001442	2	-1	-1	47	-1	-1	p.Ile47Val
chr10	26738287	T	C	MODERATE	MODIFIER	MODIFIER	ENSCAFE00000318712	MICALL1	gene:ENSCAFG00000001442	2	-1	-1	29	-1	-1	p.Lys29Glu
chr10	26738294	G	C	HIGH	MODIFIER	MODIFIER	ENSCAFE00000318712	MICALL1	gene:ENSCAFG00000001442	1	-1	-1	-1	-1	-1
chr10	26815021	G	C	MODERATE	MODIFIER	MODIFIER	ENSCAFE00000239009	GALR3	gene:ENSCAFG00000001447	2	-1	-1	345	-1	-1	p.Ala345Gly
chr10	26815108	T	G	MODERATE	MODIFIER	MODIFIER	ENSCAFE00000239009	GALR3	gene:ENSCAFG00000001447	2	-1	-1	316	-1	-1	p.Asp316Ala
chr10	35109798	C	T	MODERATE	MODERATE	MODERATE	MODERATE	MODIFIER	MODIFIER	MODIFIER	MODIFIER	MODIFIER	MODIFIER	MODIFIER	ENSCAFE00000322529	ENSCAFE00000386531	ENSCAFE00000386531	ENSCAFE00000386531	ENSCAFE00000363713	RANBP2	gene:ENSCAFG00000023061	gene:ENSCAFG00000023061	gene:ENSCAFG00000023061	gene:ENSCAFG00000023061	gene:ENSCAFG00000023061	21	20	21	20
chr10	36942086	GTTT	G	HIGH	MODIFIER	MODIFIER	MODIFIER	ENSCAFE00000404211	ENSCAFE00000386123	ST6GAL2	gene:ENSCAFG00000002080	2	-1	-1	-1	240	-1	-1	-1	p.Cys240fs
chr10	43843193	T	G	MODERATE	MODERATE	MODIFIER	MODIFIER	MODIFIER	ENSCAFE00000354598	ENSCAFE00000400060	CRACDL	gene:ENSCAFG00000002319	gene:ENSCAFG00000002319	7	7	-1	-1	-1	647	749	-1	-1	-1	p.Asn647Lys	p.Asn749Lys
chr10	43843200	GT	G	HIGH	HIGH	MODIFIER	MODIFIER	MODIFIER	ENSCAFE00000354598	ENSCAFE00000400060	CRACDL	gene:ENSCAFG00000002319	gene:ENSCAFG00000002319	7	7	-1	-1	-1	650	752	-1	-1	-1	p.Val650fs	p.Val752fs
chr11	12943549	GT	G	HIGH	MODIFIER	MODIFIER	MODIFIER	MODIFIER	MODIFIER	ENSCAFE00000309731	ENSCAFE00000387538	gene:ENSCAFG00000012222	PRDM6	gene:ENSCAFG00000012222	gene:ENSCAFG00000023666	1	1	-1	-1	-1	-1	-1	-1	-1	-1	-1	-1
chr11	26758442	C	A	MODERATE	MODIFIER	MODIFIER	MODIFIER	MODIFIER	MODIFIER	MODIFIER	MODIFIER	MODIFIER	MODIFIER	MODIFIER	MODIFIER	MODIFIER	ENSCAFE00000374445	gene:ENSCAFG00000001345	ENSCAFE00000014549	ENSCAFE00000400574	gene:ENSCAFG00000001345	ENSCAFE00000014549	gene:ENSCAFG00000001345	gene:ENSCAFG00000001345	ENSCAFE00000014549	ENSCAFE00000014549	gene:ENSCAFG00000001345	MATR3	gene:ENSCAFG00000001345
chr11	54328721	GCCCCTT	G	MODERATE	MODIFIER	MODIFIER	MODIFIER	MODIFIER	MODIFIER	MODIFIER	ENSCAFE00000301833	ENSCAFE00000412278	ENSCAFE00000353620	ENSCAFE00000353620	ENSCAFE00000353620	SHB	gene:ENSCAFG00000002397	1	-1	-1	-1	-1	-1	-1	7	-1	-1	-1	-1
chr11	54328728	A	AAGTACT	MODERATE	MODIFIER	MODIFIER	MODIFIER	MODIFIER	MODIFIER	MODIFIER	ENSCAFE00000301833	ENSCAFE00000412278	ENSCAFE00000353620	ENSCAFE00000353620	ENSCAFE00000353620	SHB	gene:ENSCAFG00000002397	1	-1	-1	-1	-1	-1	-1	7	-1	-1	-1	-1
chr11	55893127	C	CCCCGGG	MODERATE	MODIFIER	MODIFIER	ENSCAFE00000026855	ANKS6	gene:ENSCAFG00000002492	1	-1	-1	42	-1	-1	p.Gly42_Ala43insProGly
chr11	64032403	C	T	MODERATE	MODIFIER	MODIFIER	MODIFIER	MODIFIER	ENSCAFE00000030457	ENSCAFE00000030437	gene:ENSCAFG00000002799	ACTL7A	gene:ENSCAFG00000002803	1	-1	-1	-1	-1	16	-1	-1	-1	-1	p.Arg16Cys
chr11	67391604	G	GGTGGCGCAGCGGT,GGTGGCGCAGCCGT	HIGH	HIGH	MODIFIER	MODIFIER	MODIFIER	MODIFIER	ENSCAFE00000375867	ENSCAFE00000375867	gene:ENSCAFG00000003064	gene:ENSCAFG00000003064	gene:ENSCAFG00000003064	gene:ENSCAFG00000003064	1	1	-1	-1	-1	-1	24	24	-1	-1	-1	-1	p.Gly25fs	p.Gly25fs
chr11	68338634	C	A	MODERATE	MODIFIER	MODIFIER	MODIFIER	MODIFIER	MODIFIER	MODIFIER	MODIFIER	MODIFIER	MODIFIER	ENSCAFE00000381773	gene:ENSCAFG00000003303	ENSCAFE00000284608	ENSCAFE00000376635	ENSCAFE00000376635	ZNF618	AMBP	gene:ENSCAFG00000003303	gene:ENSCAFG00000003282	gene:ENSCAFG00000003282	9	-1	-1	18	17	-1
chr11	68338658	A	G	MODERATE	MODIFIER	MODIFIER	MODIFIER	MODIFIER	MODIFIER	MODIFIER	MODIFIER	MODIFIER	MODIFIER	ENSCAFE00000381773	ENSCAFE00000284608	ENSCAFE00000376635	ENSCAFE00000376635	ZNF618	AMBP	gene:ENSCAFG00000003303	gene:ENSCAFG00000003282	gene:ENSCAFG00000003282	gene:ENSCAFG00000003303	9	10	18	17	-1	-1
chr11	68338693	A	C	MODERATE	MODIFIER	MODIFIER	MODIFIER	MODIFIER	MODIFIER	MODIFIER	MODIFIER	MODIFIER	MODIFIER	ENSCAFE00000381773	ENSCAFE00000284608	ENSCAFE00000376635	ENSCAFE00000376635	ZNF618	AMBP	gene:ENSCAFG00000003303	gene:ENSCAFG00000003282	gene:ENSCAFG00000003282	gene:ENSCAFG00000003303	9	10	18	17	-1	-1
chr11	68338757	C	CG	HIGH	MODIFIER	MODIFIER	MODIFIER	MODIFIER	MODIFIER	MODIFIER	MODIFIER	MODIFIER	MODIFIER	ENSCAFE00000381773	ENSCAFE00000284608	ENSCAFE00000376635	ENSCAFE00000376635	ZNF618	AMBP	gene:ENSCAFG00000003303	gene:ENSCAFG00000003282	gene:ENSCAFG00000003282	gene:ENSCAFG00000003303	9	10	18	17	-1	-1
chr11	68339639	T	C	MODERATE	MODIFIER	MODIFIER	MODIFIER	MODIFIER	MODIFIER	MODIFIER	MODIFIER	MODIFIER	MODIFIER	ENSCAFE00000381773	ENSCAFE00000376635	ENSCAFE00000284608	ENSCAFE00000376635	ZNF618	AMBP	gene:ENSCAFG00000003303	gene:ENSCAFG00000003282	gene:ENSCAFG00000003282	gene:ENSCAFG00000003303	8	18	8	17	-1	-1
chr11	68339743	T	C	MODERATE	MODIFIER	MODIFIER	MODIFIER	MODIFIER	MODIFIER	MODIFIER	MODIFIER	MODIFIER	MODIFIER	ENSCAFE00000381773	ENSCAFE00000376635	ENSCAFE00000284608	ENSCAFE00000376635	ZNF618	AMBP	gene:ENSCAFG00000003303	gene:ENSCAFG00000003282	gene:ENSCAFG00000003282	gene:ENSCAFG00000003303	8	18	8	17	-1	-1
chr11	68339749	T	C	MODERATE	MODIFIER	MODIFIER	MODIFIER	MODIFIER	MODIFIER	MODIFIER	MODIFIER	MODIFIER	MODIFIER	ENSCAFE00000381773	ENSCAFE00000376635	ENSCAFE00000284608	ENSCAFE00000376635	ZNF618	AMBP	gene:ENSCAFG00000003303	gene:ENSCAFG00000003282	gene:ENSCAFG00000003282	gene:ENSCAFG00000003303	8	18	8	17	-1	-1
chr11	68347388	G	T	MODERATE	MODERATE	MODIFIER	MODIFIER	MODIFIER	MODIFIER	MODIFIER	MODIFIER	MODIFIER	MODIFIER	ENSCAFE00000381773	ENSCAFE00000284608	ENSCAFE00000376635	ENSCAFE00000376635	ZNF618	AMBP	gene:ENSCAFG00000003303	gene:ENSCAFG00000003282	gene:ENSCAFG00000003282	gene:ENSCAFG00000003303	5	5	18	17	-1	-1
chr11	68349222	A	T	MODERATE	MODERATE	MODIFIER	MODIFIER	MODIFIER	MODIFIER	MODIFIER	MODIFIER	MODIFIER	MODIFIER	ENSCAFE00000381773	ENSCAFE00000284608	ENSCAFE00000376635	ENSCAFE00000376635	ZNF618	AMBP	gene:ENSCAFG00000003303	gene:ENSCAFG00000003282	gene:ENSCAFG00000003282	gene:ENSCAFG00000003303	3	3	18	17	-1	-1
chr11	68566402	C	T	MODERATE	MODERATE	MODIFIER	MODIFIER	MODIFIER	ENSCAFE00000291954	ENSCAFE00000291954	AKNA	gene:ENSCAFG00000003340	gene:ENSCAFG00000003340	20	8	-1	-1	-1	846	288	-1	-1	-1	p.Val846Ile	p.Val288Ile
chr11	68566428	A	G	MODERATE	MODERATE	MODIFIER	MODIFIER	MODIFIER	ENSCAFE00000291954	ENSCAFE00000291954	AKNA	gene:ENSCAFG00000003340	gene:ENSCAFG00000003340	20	8	-1	-1	-1	837	279	-1	-1	-1	p.Val837Ala	p.Val279Ala
chr11	68566800	A	T	MODERATE	MODERATE	MODIFIER	MODIFIER	MODIFIER	ENSCAFE00000291954	ENSCAFE00000291954	AKNA	gene:ENSCAFG00000003340	gene:ENSCAFG00000003340	19	7	-1	-1	-1	794	236	-1	-1	-1	p.Cys794Ser	p.Cys236Ser
chr11	68575350	T	C	MODERATE	MODIFIER	MODIFIER	MODIFIER	MODIFIER	MODIFIER	MODIFIER	ENSCAFE00000291954	gene:ENSCAFG00000003340	ENSCAFE00000291954	ENSCAFE00000382776	gene:ENSCAFG00000003340	AKNA	gene:ENSCAFG00000003340	12	-1	-1	-1	-1	-1	-1	468	-1	-1	-1	-1
chr11	73977160	A	C	MODERATE	MODIFIER	MODIFIER	ENSCAFE00000281735	C5	gene:ENSCAFG00000003591	27	-1	-1	1155	-1	-1	p.Ser1155Ala
chr12	854936	G	GGCCCTCC,GGCCCTCCGCCCTCC	HIGH	HIGH	MODIFIER	MODIFIER	MODIFIER	MODIFIER	MODIFIER	MODIFIER	MODIFIER	MODIFIER	MODIFIER	MODIFIER	MODIFIER	MODIFIER	MODIFIER	MODIFIER	MODIFIER	MODIFIER	MODIFIER	MODIFIER	ENSCAFE00000417901	ENSCAFE00000417901	ENSCAFE00000005329	ENSCAFE00000005329	ENSCAFE00000005329	ENSCAFE00000005329
chr12	1279599	GAATA	G	HIGH	HIGH	MODIFIER	MODIFIER	MODIFIER	MODIFIER	MODIFIER	MODIFIER	MODIFIER	ENSCAFE00000390590	ENSCAFE00000402173	gene:ENSCAFG00000000639	gene:ENSCAFG00000000641	ENSCAFE00000408386	ENSCAFE00000006987	gene:ENSCAFG00000035349	gene:ENSCAFG00000035349	gene:ENSCAFG00000035349	1	1	-1	-1	-1	-1	-1	-1
chr12	2249136	C	A,T	MODERATE	MODERATE	MODERATE	MODERATE	MODERATE	MODERATE	MODIFIER	MODIFIER	MODIFIER	MODIFIER	MODIFIER	MODIFIER	MODIFIER	MODIFIER	MODIFIER	MODIFIER	MODIFIER	MODIFIER	ENSCAFE00000009175	ENSCAFE00000009175	ENSCAFE00000416528	ENSCAFE00000416528	ENSCAFE00000416528	ENSCAFE00000416528	ENSCAFE00000416528	ENSCAFE00000416528
chr12	2721704	G	GC	HIGH	HIGH	MODIFIER	MODIFIER	MODIFIER	MODIFIER	MODIFIER	MODIFIER	MODIFIER	MODIFIER	MODIFIER	ENSCAFE00000245846	ENSCAFE00000245846	ENSCAFE00000250801	gene:ENSCAFG00000000950	ENSCAFE00000390892	gene:ENSCAFG00000000950	ENSCAFE00000250801	gene:ENSCAFG00000000950	WDR46	gene:ENSCAFG00000000954	gene:ENSCAFG00000000954	14	13	-1	-1
chr12	2721707	T	G	MODERATE	MODERATE	MODIFIER	MODIFIER	MODIFIER	MODIFIER	MODIFIER	MODIFIER	MODIFIER	MODIFIER	MODIFIER	ENSCAFE00000245846	ENSCAFE00000245846	ENSCAFE00000250801	gene:ENSCAFG00000000950	ENSCAFE00000390892	gene:ENSCAFG00000000950	ENSCAFE00000250801	gene:ENSCAFG00000000950	WDR46	gene:ENSCAFG00000000954	gene:ENSCAFG00000000954	14	13	-1	-1
chr12	2721708	T	C	MODERATE	MODERATE	MODIFIER	MODIFIER	MODIFIER	MODIFIER	MODIFIER	MODIFIER	MODIFIER	MODIFIER	MODIFIER	ENSCAFE00000245846	ENSCAFE00000245846	ENSCAFE00000250801	gene:ENSCAFG00000000950	ENSCAFE00000390892	gene:ENSCAFG00000000950	ENSCAFE00000250801	gene:ENSCAFG00000000950	WDR46	gene:ENSCAFG00000000954	gene:ENSCAFG00000000954	14	13	-1	-1
chr12	2721710	T	G	MODERATE	MODERATE	MODIFIER	MODIFIER	MODIFIER	MODIFIER	MODIFIER	MODIFIER	MODIFIER	MODIFIER	MODIFIER	ENSCAFE00000245846	ENSCAFE00000245846	ENSCAFE00000250801	gene:ENSCAFG00000000950	ENSCAFE00000390892	gene:ENSCAFG00000000950	ENSCAFE00000250801	gene:ENSCAFG00000000950	WDR46	gene:ENSCAFG00000000954	gene:ENSCAFG00000000954	14	13	-1	-1
chr12	2721713	A	G	MODERATE	MODERATE	MODIFIER	MODIFIER	MODIFIER	MODIFIER	MODIFIER	MODIFIER	MODIFIER	MODIFIER	MODIFIER	ENSCAFE00000245846	ENSCAFE00000245846	ENSCAFE00000250801	gene:ENSCAFG00000000950	ENSCAFE00000390892	gene:ENSCAFG00000000950	ENSCAFE00000250801	gene:ENSCAFG00000000950	WDR46	gene:ENSCAFG00000000954	gene:ENSCAFG00000000954	14	13	-1	-1
chr12	2721716	A	C	MODERATE	MODERATE	MODIFIER	MODIFIER	MODIFIER	MODIFIER	MODIFIER	MODIFIER	MODIFIER	MODIFIER	MODIFIER	ENSCAFE00000245846	ENSCAFE00000245846	ENSCAFE00000250801	gene:ENSCAFG00000000950	ENSCAFE00000390892	gene:ENSCAFG00000000950	ENSCAFE00000250801	gene:ENSCAFG00000000950	WDR46	gene:ENSCAFG00000000954	gene:ENSCAFG00000000954	14	13	-1	-1
chr12	6524673	C	G	MODERATE	MODIFIER	MODIFIER	ENSCAFE00000414205	CCDC167	gene:ENSCAFG00000030835	1	-1	-1	9	-1	-1	p.Val9Leu
chr12	11718542	C	CGGCCCGGCT	MODERATE	MODIFIER	MODIFIER	MODIFIER	MODIFIER	MODIFIER	MODIFIER	ENSCAFE00000383698	gene:ENSCAFG00000001834	ENSCAFE00000019890	gene:ENSCAFG00000001834	ENSCAFE00000019890	DNPH1	gene:ENSCAFG00000001837	2	-1	-1	-1	-1	-1	-1	20	-1	-1	-1	-1
chr12	34872795	T	TCGG,TCGGCGG	MODERATE	MODERATE	MODERATE	MODERATE	MODERATE	MODERATE	MODERATE	MODERATE	MODIFIER	MODIFIER	MODIFIER	MODIFIER	MODIFIER	MODIFIER	MODIFIER	MODIFIER	MODIFIER	MODIFIER	ENSCAFE00000367451	ENSCAFE00000367451	ENSCAFE00000367451	ENSCAFE00000367451	ENSCAFE00000367451	ENSCAFE00000367451	ENSCAFE00000367451	ENSCAFE00000367451
chr12	46834373	A	G	MODERATE	MODIFIER	MODIFIER	MODIFIER	MODIFIER	ENSCAFE00000025403	gene:ENSCAFG00000029834	ENSCAFE00000361176	gene:ENSCAFG00000002351	gene:ENSCAFG00000002351	1	-1	-1	-1	-1	110	-1	-1	-1	-1	p.Phe110Leu
chr12	46934077	G	C	MODERATE	MODERATE	MODERATE	MODIFIER	MODIFIER	MODIFIER	MODIFIER	MODIFIER	MODIFIER	ENSCAFE00000356340	ENSCAFE00000401076	ENSCAFE00000420935	ENSCAFE00000375079	gene:ENSCAFG00000003061	CFAP206	gene:ENSCAFG00000003061	gene:ENSCAFG00000003061	gene:ENSCAFG00000003061	4	2	4	-1	-1	-1	-1	-1
chr12	46934160	GAGTCGAGGTAACATATATCTACTTTGATATGAATTATACA	G	HIGH	HIGH	HIGH	MODIFIER	MODIFIER	MODIFIER	MODIFIER	MODIFIER	MODIFIER	ENSCAFE00000356340	ENSCAFE00000401076	ENSCAFE00000420935	ENSCAFE00000375079	gene:ENSCAFG00000003061	CFAP206	gene:ENSCAFG00000003061	gene:ENSCAFG00000003061	gene:ENSCAFG00000003061	4	2	4	-1	-1	-1	-1	-1
chr12	61855224	A	AC	HIGH	ENSCAFE00000378226	3	-1
chr12	63807477	C	T	MODERATE	MODERATE	MODIFIER	MODIFIER	MODIFIER	ENSCAFE00000397386	ENSCAFE00000331954	CRYBG1	gene:ENSCAFG00000003710	gene:ENSCAFG00000003710	2	1	-1	-1	-1	63	10	-1	-1	-1	p.Ala63Val	p.His10Tyr
chr12	63940086	A	C	MODERATE	MODERATE	MODERATE	MODERATE	MODIFIER	MODIFIER	MODIFIER	MODIFIER	MODIFIER	MODIFIER	MODIFIER	ENSCAFE00000040322	ENSCAFE00000383228	ENSCAFE00000398182	ENSCAFE00000398182	ENSCAFE00000384108	RTN4IP1	gene:ENSCAFG00000003719	gene:ENSCAFG00000003719	gene:ENSCAFG00000003719	gene:ENSCAFG00000003719	gene:ENSCAFG00000003719	8	7	8	7
chr12	64308465	C	G	MODERATE	MODIFIER	MODIFIER	MODIFIER	MODIFIER	MODIFIER	MODIFIER	MODIFIER	ENSCAFE00000398271	gene:ENSCAFG00000003732	ENSCAFE00000363285	ENSCAFE00000288103	gene:ENSCAFG00000044733	BEND3	gene:ENSCAFG00000044733	gene:ENSCAFG00000029143	1	-1	-1	2	-1	-1	-1	-1	809	-1
chr12	64308472	C	G	MODERATE	MODIFIER	MODIFIER	MODIFIER	MODIFIER	MODIFIER	MODIFIER	MODIFIER	ENSCAFE00000398271	gene:ENSCAFG00000003732	ENSCAFE00000363285	ENSCAFE00000288103	gene:ENSCAFG00000044733	BEND3	gene:ENSCAFG00000044733	gene:ENSCAFG00000029143	1	-1	-1	2	-1	-1	-1	-1	811	-1
chr12	66721548	G	T	MODERATE	MODIFIER	MODIFIER	ENSCAFE00000421339	GPR6	gene:ENSCAFG00000003846	2	-1	-1	108	-1	-1	p.Ala108Ser
chr12	68513975	A	C	MODERATE	MODIFIER	MODIFIER	MODIFIER	MODIFIER	MODIFIER	MODIFIER	ENSCAFE00000283053	gene:ENSCAFG00000029965	ENSCAFE00000372420	ENSCAFE00000283053	TUBE1	gene:ENSCAFG00000004021	gene:ENSCAFG00000004021	1	-1	-1	1	-1	-1	-1	27	-1	-1	-1	-1
chr12	68513984	A	G	MODERATE	MODIFIER	MODIFIER	MODIFIER	MODIFIER	MODIFIER	MODIFIER	ENSCAFE00000283053	gene:ENSCAFG00000029965	ENSCAFE00000372420	ENSCAFE00000283053	TUBE1	gene:ENSCAFG00000004021	gene:ENSCAFG00000004021	1	-1	-1	1	-1	-1	-1	24	-1	-1	-1	-1
chr12	68513994	AATTT	A	HIGH	MODIFIER	MODIFIER	MODIFIER	MODIFIER	MODIFIER	MODIFIER	ENSCAFE00000283053	gene:ENSCAFG00000029965	ENSCAFE00000372420	ENSCAFE00000283053	TUBE1	gene:ENSCAFG00000004021	gene:ENSCAFG00000004021	1	-1	-1	1	-1	-1	-1	19	-1	-1	-1	-1
chr12	68513999	T	TCC	HIGH	MODIFIER	MODIFIER	MODIFIER	MODIFIER	MODIFIER	MODIFIER	ENSCAFE00000283053	gene:ENSCAFG00000029965	ENSCAFE00000372420	ENSCAFE00000283053	TUBE1	gene:ENSCAFG00000004021	gene:ENSCAFG00000004021	1	-1	-1	1	-1	-1	-1	19	-1	-1	-1	-1
chr12	68514002	GT	G	HIGH	MODIFIER	MODIFIER	MODIFIER	MODIFIER	MODIFIER	MODIFIER	ENSCAFE00000283053	gene:ENSCAFG00000029965	ENSCAFE00000372420	ENSCAFE00000283053	TUBE1	gene:ENSCAFG00000004021	gene:ENSCAFG00000004021	1	-1	-1	1	-1	-1	-1	18	-1	-1	-1	-1
chr12	68514008	A	C	MODERATE	MODIFIER	MODIFIER	MODIFIER	MODIFIER	MODIFIER	MODIFIER	ENSCAFE00000283053	gene:ENSCAFG00000029965	ENSCAFE00000372420	ENSCAFE00000283053	TUBE1	gene:ENSCAFG00000004021	gene:ENSCAFG00000004021	1	-1	-1	1	-1	-1	-1	16	-1	-1	-1	-1
chr12	68514012	CTT	C	HIGH	MODIFIER	MODIFIER	MODIFIER	MODIFIER	MODIFIER	MODIFIER	ENSCAFE00000283053	gene:ENSCAFG00000029965	ENSCAFE00000372420	ENSCAFE00000283053	TUBE1	gene:ENSCAFG00000004021	gene:ENSCAFG00000004021	1	-1	-1	1	-1	-1	-1	14	-1	-1	-1	-1
chr13	149340	C	G	MODERATE	MODERATE	MODERATE	MODIFIER	MODIFIER	MODIFIER	MODIFIER	MODIFIER	MODIFIER	MODIFIER	MODIFIER	MODIFIER	MODIFIER	ENSCAFE00000387572	ENSCAFE00000387572	ENSCAFE00000387572	ENSCAFE00000282339	ENSCAFE00000282339	ENSCAFE00000409673	MATN2	gene:ENSCAFG00000013852	gene:ENSCAFG00000013852	gene:ENSCAFG00000013852	gene:ENSCAFG00000013852	gene:ENSCAFG00000013852	gene:ENSCAFG00000013852
chr13	18330592	C	T	MODERATE	MODIFIER	MODIFIER	MODIFIER	MODIFIER	MODIFIER	ENSCAFE00000009385	gene:ENSCAFG00000031108	ENSCAFE00000009385	ENSCAFE00000354130	COLEC10	gene:ENSCAFG00000031108	7	-1	-1	-1	-1	-1	262	-1	-1	-1	-1	-1	p.Ala262Val
chr13	29730238	GA	G,GAA	HIGH	HIGH	HIGH	HIGH	MODIFIER	MODIFIER	MODIFIER	MODIFIER	MODIFIER	MODIFIER	MODIFIER	MODIFIER	MODIFIER	MODIFIER	MODIFIER	MODIFIER	MODIFIER	MODIFIER	MODIFIER	MODIFIER	MODIFIER	MODIFIER	MODIFIER	MODIFIER	MODIFIER	MODIFIER
chr13	47893805	G	C	MODERATE	MODERATE	MODERATE	MODERATE	MODIFIER	MODIFIER	MODIFIER	MODIFIER	MODIFIER	ENSCAFE00000402530	ENSCAFE00000402530	ENSCAFE00000402530	ENSCAFE00000402530	NMU	gene:ENSCAFG00000032445	gene:ENSCAFG00000032445	gene:ENSCAFG00000032445	gene:ENSCAFG00000032445	3	3	3	3	-1	-1	-1	-1
chr13	47893809	G	T	MODERATE	MODERATE	MODERATE	MODERATE	MODIFIER	MODIFIER	MODIFIER	MODIFIER	MODIFIER	ENSCAFE00000402530	ENSCAFE00000402530	ENSCAFE00000402530	ENSCAFE00000402530	NMU	gene:ENSCAFG00000032445	gene:ENSCAFG00000032445	gene:ENSCAFG00000032445	gene:ENSCAFG00000032445	3	3	3	3	-1	-1	-1	-1
chr13	47893814	C	G	MODERATE	MODERATE	MODERATE	MODERATE	MODIFIER	MODIFIER	MODIFIER	MODIFIER	MODIFIER	ENSCAFE00000402530	ENSCAFE00000402530	ENSCAFE00000402530	ENSCAFE00000402530	NMU	gene:ENSCAFG00000032445	gene:ENSCAFG00000032445	gene:ENSCAFG00000032445	gene:ENSCAFG00000032445	3	3	3	3	-1	-1	-1	-1
chr13	47893816	C	G,A	MODERATE	MODERATE	MODERATE	MODERATE	MODERATE	MODERATE	MODERATE	MODERATE	MODIFIER	MODIFIER	MODIFIER	MODIFIER	MODIFIER	MODIFIER	MODIFIER	MODIFIER	MODIFIER	MODIFIER	ENSCAFE00000402530	ENSCAFE00000402530	ENSCAFE00000402530	ENSCAFE00000402530	ENSCAFE00000402530	ENSCAFE00000402530	ENSCAFE00000402530	ENSCAFE00000402530
chr13	47893824	G	C	MODERATE	MODERATE	MODERATE	MODERATE	MODIFIER	MODIFIER	MODIFIER	MODIFIER	MODIFIER	ENSCAFE00000402530	ENSCAFE00000402530	ENSCAFE00000402530	ENSCAFE00000402530	NMU	gene:ENSCAFG00000032445	gene:ENSCAFG00000032445	gene:ENSCAFG00000032445	gene:ENSCAFG00000032445	3	3	3	3	-1	-1	-1	-1
chr13	47893829	AACAACAACATCAACCTCT	A	MODERATE	MODERATE	MODERATE	MODERATE	MODIFIER	MODIFIER	MODIFIER	MODIFIER	MODIFIER	ENSCAFE00000402530	ENSCAFE00000402530	ENSCAFE00000402530	ENSCAFE00000402530	NMU	gene:ENSCAFG00000032445	gene:ENSCAFG00000032445	gene:ENSCAFG00000032445	gene:ENSCAFG00000032445	3	3	3	3	-1	-1	-1	-1
chr13	60007370	G	GGGCGGC	MODERATE	MODERATE	MODERATE	MODERATE	MODERATE	MODIFIER	MODIFIER	MODIFIER	MODIFIER	MODIFIER	MODIFIER	ENSCAFE00000401293	ENSCAFE00000401293	ENSCAFE00000401293	ENSCAFE00000401293	ENSCAFE00000401293	RUFY3	gene:ENSCAFG00000002918	gene:ENSCAFG00000002918	gene:ENSCAFG00000002918	gene:ENSCAFG00000002918	gene:ENSCAFG00000002918	1	1	1	1
chr14	811608	A	C	MODERATE	MODIFIER	MODIFIER	ENSCAFE00000012844	GJC2	gene:ENSCAFG00000001170	3	-1	-1	408	-1	-1	p.Phe408Cys
chr14	811609	A	G	MODERATE	MODIFIER	MODIFIER	ENSCAFE00000012844	GJC2	gene:ENSCAFG00000001170	3	-1	-1	408	-1	-1	p.Phe408Leu
chr14	811644	T	G	MODERATE	MODIFIER	MODIFIER	ENSCAFE00000012844	GJC2	gene:ENSCAFG00000001170	3	-1	-1	396	-1	-1	p.Glu396Ala
chr14	811677	G	GC	HIGH	MODIFIER	MODIFIER	ENSCAFE00000012844	GJC2	gene:ENSCAFG00000001170	3	-1	-1	385	-1	-1	p.Pro385fs
chr14	836049	C	CT	HIGH	MODIFIER	MODIFIER	MODIFIER	MODIFIER	ENSCAFE00000325665	gene:ENSCAFG00000001177	ENSCAFE00000012904	ARF1	gene:ENSCAFG00000010433	2	-1	-1	-1	-1	86	-1	-1	-1	-1	p.Gly87fs
chr14	836053	GAAA	G	MODERATE	MODIFIER	MODIFIER	MODIFIER	MODIFIER	ENSCAFE00000325665	gene:ENSCAFG00000001177	ENSCAFE00000012904	ARF1	gene:ENSCAFG00000010433	2	-1	-1	-1	-1	84	-1	-1	-1	-1	p.Phe85del
chr14	836058	A	ATT	HIGH	MODIFIER	MODIFIER	MODIFIER	MODIFIER	ENSCAFE00000325665	gene:ENSCAFG00000001177	ENSCAFE00000012904	ARF1	gene:ENSCAFG00000010433	2	-1	-1	-1	-1	83	-1	-1	-1	-1	p.Tyr84fs
chr14	6566022	T	C	MODERATE	MODERATE	MODIFIER	MODIFIER	MODIFIER	MODIFIER	MODIFIER	ENSCAFE00000321405	ENSCAFE00000321405	ENSCAFE00000016005	CPA1	gene:ENSCAFG00000024968	gene:ENSCAFG00000024968	gene:ENSCAFG00000024968	6	7	10	-1	-1	-1	-1	276	259	-1	-1	-1
chr14	7762007	T	A	MODERATE	MODERATE	MODERATE	MODIFIER	MODIFIER	MODIFIER	MODIFIER	MODIFIER	MODIFIER	ENSCAFE00000375748	ENSCAFE00000403606	ENSCAFE00000375748	ENSCAFE00000375748	KCP	gene:ENSCAFG00000001616	gene:ENSCAFG00000001616	gene:ENSCAFG00000001616	gene:ENSCAFG00000001616	13	13	11	11	-1	-1	-1	-1
chr14	7841394	A	T	MODERATE	MODERATE	MODERATE	MODIFIER	MODIFIER	MODIFIER	MODIFIER	ENSCAFE00000279859	ENSCAFE00000400472	ENSCAFE00000278005	CCDC136	gene:ENSCAFG00000023734	gene:ENSCAFG00000023734	gene:ENSCAFG00000023734	7	7	7	-1	-1	-1	-1	318	268	318	-1	-1
chr14	10880946	G	A	MODERATE	MODIFIER	MODIFIER	ENSCAFE00000018816	gene:ENSCAFG00000001747	gene:ENSCAFG00000001747	2	-1	-1	103	-1	-1	p.Arg103Cys
chr14	10880982	C	T	MODERATE	MODIFIER	MODIFIER	ENSCAFE00000018816	gene:ENSCAFG00000001747	gene:ENSCAFG00000001747	2	-1	-1	91	-1	-1	p.Val91Ile
chr14	16074796	C	T	MODERATE	MODERATE	MODIFIER	MODIFIER	MODIFIER	ENSCAFE00000327464	ENSCAFE00000327464	gene:ENSCAFG00000001866	gene:ENSCAFG00000001866	gene:ENSCAFG00000001866	1	1	-1	-1	-1	164	164	-1	-1	-1	p.Pro164Leu	p.Pro164Leu
chr14	18644800	C	T	MODERATE	MODIFIER	MODIFIER	MODIFIER	ENSCAFE00000021971	ENSCAFE00000415853	SAMD9L	gene:ENSCAFG00000002007	1	-1	-1	-1	1319	-1	-1	-1	p.Arg1319Lys
chr14	18645098	G	A	MODERATE	MODIFIER	MODIFIER	MODIFIER	ENSCAFE00000021971	ENSCAFE00000415853	SAMD9L	gene:ENSCAFG00000002007	1	-1	-1	-1	1220	-1	-1	-1	p.Leu1220Phe
chr14	18645907	T	C	MODERATE	MODIFIER	MODIFIER	MODIFIER	ENSCAFE00000021971	ENSCAFE00000415853	SAMD9L	gene:ENSCAFG00000002007	1	-1	-1	-1	950	-1	-1	-1	p.Tyr950Cys
chr14	18646031	G	C	MODERATE	MODIFIER	MODIFIER	MODIFIER	ENSCAFE00000021971	ENSCAFE00000415853	SAMD9L	gene:ENSCAFG00000002007	1	-1	-1	-1	909	-1	-1	-1	p.Leu909Val
chr14	18646193	C	T	MODERATE	MODIFIER	MODIFIER	MODIFIER	ENSCAFE00000021971	ENSCAFE00000415853	SAMD9L	gene:ENSCAFG00000002007	1	-1	-1	-1	855	-1	-1	-1	p.Val855Ile
chr14	18646321	C	T	MODERATE	MODIFIER	MODIFIER	MODIFIER	ENSCAFE00000021971	ENSCAFE00000415853	SAMD9L	gene:ENSCAFG00000002007	1	-1	-1	-1	812	-1	-1	-1	p.Cys812Tyr
chr14	18647140	G	A	MODERATE	MODIFIER	MODIFIER	MODIFIER	ENSCAFE00000021971	ENSCAFE00000415853	SAMD9L	gene:ENSCAFG00000002007	1	-1	-1	-1	539	-1	-1	-1	p.Thr539Ile
chr14	18647283	C	A	MODERATE	MODIFIER	MODIFIER	MODIFIER	ENSCAFE00000021971	ENSCAFE00000415853	SAMD9L	gene:ENSCAFG00000002007	1	-1	-1	-1	491	-1	-1	-1	p.Gln491His
chr14	18648404	T	C	MODERATE	MODIFIER	MODIFIER	MODIFIER	ENSCAFE00000021971	ENSCAFE00000415853	SAMD9L	gene:ENSCAFG00000002007	1	-1	-1	-1	118	-1	-1	-1	p.Asn118Asp
chr14	18648422	C	G	MODERATE	MODIFIER	MODIFIER	MODIFIER	ENSCAFE00000021971	ENSCAFE00000415853	SAMD9L	gene:ENSCAFG00000002007	1	-1	-1	-1	112	-1	-1	-1	p.Glu112Gln
chr14	18648639	C	A	MODERATE	MODIFIER	MODIFIER	MODIFIER	ENSCAFE00000021971	ENSCAFE00000415853	SAMD9L	gene:ENSCAFG00000002007	1	-1	-1	-1	39	-1	-1	-1	p.Arg39Ser
chr14	18648680	G	C	MODERATE	MODIFIER	MODIFIER	MODIFIER	ENSCAFE00000021971	ENSCAFE00000415853	SAMD9L	gene:ENSCAFG00000002007	1	-1	-1	-1	26	-1	-1	-1	p.His26Asp
chr14	18692654	C	T	MODERATE	MODIFIER	MODIFIER	MODIFIER	MODIFIER	MODIFIER	MODIFIER	ENSCAFE00000298435	gene:ENSCAFG00000002011	gene:ENSCAFG00000002011	ENSCAFE00000304150	ENSCAFE00000374775	gene:ENSCAFG00000028641	gene:ENSCAFG00000028641	2	-1	-1	-1	-1	-1	-1	95	-1	-1	-1	-1
chr14	19426742	C	G	MODERATE	MODIFIER	MODIFIER	ENSCAFE00000318625	GNG11	gene:ENSCAFG00000002046	1	-1	-1	20	-1	-1	p.Pro20Ala
chr14	19426748	C	G	MODERATE	MODIFIER	MODIFIER	ENSCAFE00000318625	GNG11	gene:ENSCAFG00000002046	1	-1	-1	22	-1	-1	p.Pro22Ala
chr14	31644259	G	A	MODERATE	MODIFIER	MODIFIER	ENSCAFE00000026397	gene:ENSCAFG00000002440	gene:ENSCAFG00000002440	1	-1	-1	53	-1	-1	p.Gly53Ser
chr14	35749126	A	G	MODERATE	MODIFIER	MODIFIER	ENSCAFE00000029220	DNAH11	gene:ENSCAFG00000002717	71	-1	-1	3823	-1	-1	p.Ile3823Val
chr14	39932683	GT	G	HIGH	MODIFIER	MODIFIER	MODIFIER	MODIFIER	ENSCAFE00000409726	ENSCAFE00000327382	SKAP2	gene:ENSCAFG00000002921	gene:ENSCAFG00000002921	11	10	-1	-1	-1	301	-1	-1	-1	-1	p.Lys301fs
chr14	43394130	G	A	MODERATE	MODIFIER	MODIFIER	MODIFIER	MODIFIER	MODIFIER	MODIFIER	MODIFIER	MODIFIER	MODIFIER	MODIFIER	MODIFIER	MODIFIER	MODIFIER	ENSCAFE00000311567	ENSCAFE00000290283	ENSCAFE00000388058	ENSCAFE00000290283	ENSCAFE00000290283	ENSCAFE00000290283	GARS1	CRHR2	gene:ENSCAFG00000003097	gene:ENSCAFG00000003086	gene:ENSCAFG00000003097	gene:ENSCAFG00000003097
chr14	44990854	C	T	MODERATE	MODIFIER	MODIFIER	MODIFIER	MODIFIER	MODIFIER	MODIFIER	MODIFIER	MODIFIER	ENSCAFE00000411659	ENSCAFE00000321533	ENSCAFE00000369614	KBTBD2	gene:ENSCAFG00000031062	gene:ENSCAFG00000041204	gene:ENSCAFG00000003147	gene:ENSCAFG00000031062	gene:ENSCAFG00000041204	3	1	5	-1	-1	-1	-1	-1
chr14	44990855	C	T	MODERATE	MODIFIER	MODIFIER	MODIFIER	MODIFIER	MODIFIER	MODIFIER	MODIFIER	MODIFIER	ENSCAFE00000411659	ENSCAFE00000321533	ENSCAFE00000369614	KBTBD2	gene:ENSCAFG00000031062	gene:ENSCAFG00000041204	gene:ENSCAFG00000003147	gene:ENSCAFG00000031062	gene:ENSCAFG00000041204	3	1	5	-1	-1	-1	-1	-1
chr14	59901902	C	T	MODERATE	MODERATE	MODERATE	MODERATE	MODIFIER	MODIFIER	MODIFIER	MODIFIER	MODIFIER	MODIFIER	MODIFIER	ENSCAFE00000371335	ENSCAFE00000388637	ENSCAFE00000390294	ENSCAFE00000388637	ENSCAFE00000388637	PTPRZ1	gene:ENSCAFG00000003510	gene:ENSCAFG00000003510	gene:ENSCAFG00000003510	gene:ENSCAFG00000003510	gene:ENSCAFG00000003510	14	13	9	13
chr14	59901938	T	C	MODERATE	MODERATE	MODERATE	MODERATE	MODIFIER	MODIFIER	MODIFIER	MODIFIER	MODIFIER	MODIFIER	MODIFIER	ENSCAFE00000371335	ENSCAFE00000388637	ENSCAFE00000390294	ENSCAFE00000388637	ENSCAFE00000388637	PTPRZ1	gene:ENSCAFG00000003510	gene:ENSCAFG00000003510	gene:ENSCAFG00000003510	gene:ENSCAFG00000003510	gene:ENSCAFG00000003510	14	13	9	13
chr14	59901965	T	C	MODERATE	MODERATE	MODERATE	MODIFIER	MODIFIER	MODIFIER	MODIFIER	MODIFIER	MODIFIER	MODIFIER	MODIFIER	ENSCAFE00000371335	ENSCAFE00000388637	ENSCAFE00000388637	ENSCAFE00000390294	ENSCAFE00000388637	PTPRZ1	gene:ENSCAFG00000003510	gene:ENSCAFG00000003510	gene:ENSCAFG00000003510	gene:ENSCAFG00000003510	gene:ENSCAFG00000003510	14	13	14	9
chr14	59902672	A	G,*	MODERATE	MODERATE	MODERATE	MODERATE	MODERATE	MODIFIER	MODIFIER	MODIFIER	MODIFIER	MODIFIER	MODIFIER	ENSCAFE00000371335	ENSCAFE00000388637	ENSCAFE00000390294	ENSCAFE00000388637	ENSCAFE00000388637	PTPRZ1	gene:ENSCAFG00000003510	gene:ENSCAFG00000003510	gene:ENSCAFG00000003510	gene:ENSCAFG00000003510	gene:ENSCAFG00000003510	15	13	10	14
chr15	1622344	T	C	MODERATE	MODIFIER	MODIFIER	ENSCAFE00000336512	HIVEP3	gene:ENSCAFG00000002576	9	-1	-1	2083	-1	-1	p.Ser2083Pro
chr15	1622349	A	C	MODERATE	MODIFIER	MODIFIER	ENSCAFE00000336512	HIVEP3	gene:ENSCAFG00000002576	9	-1	-1	2084	-1	-1	p.Leu2084Phe
chr15	1622351	T	C	MODERATE	MODIFIER	MODIFIER	ENSCAFE00000336512	HIVEP3	gene:ENSCAFG00000002576	9	-1	-1	2085	-1	-1	p.Leu2085Ser
chr15	1622353	A	G	MODERATE	MODIFIER	MODIFIER	ENSCAFE00000336512	HIVEP3	gene:ENSCAFG00000002576	9	-1	-1	2086	-1	-1	p.Thr2086Ala
chr15	1622361	A	C	MODERATE	MODIFIER	MODIFIER	ENSCAFE00000336512	HIVEP3	gene:ENSCAFG00000002576	9	-1	-1	2088	-1	-1	p.Gln2088His
chr15	1622364	G	C	MODERATE	MODIFIER	MODIFIER	ENSCAFE00000336512	HIVEP3	gene:ENSCAFG00000002576	9	-1	-1	2089	-1	-1	p.Glu2089Asp
chr16	1021988	A	C	MODERATE	MODIFIER	MODIFIER	ENSCAFE00000283887	IGFBP3	gene:ENSCAFG00000012294	1	-1	-1	6	-1	-1	p.His6Pro
chr16	1022027	TAAAA	T	HIGH	MODIFIER	MODIFIER	ENSCAFE00000283887	IGFBP3	gene:ENSCAFG00000012294	1	-1	-1	19	-1	-1	p.Lys20fs
chr16	1022094	T	G	MODERATE	MODIFIER	MODIFIER	ENSCAFE00000283887	IGFBP3	gene:ENSCAFG00000012294	1	-1	-1	41	-1	-1	p.Asp41Glu
chr16	1022134	T	C	MODERATE	MODIFIER	MODIFIER	ENSCAFE00000283887	IGFBP3	gene:ENSCAFG00000012294	1	-1	-1	55	-1	-1	p.Ser55Pro
chr16	1022137	G	A	MODERATE	MODIFIER	MODIFIER	ENSCAFE00000283887	IGFBP3	gene:ENSCAFG00000012294	1	-1	-1	56	-1	-1	p.Ala56Thr
chr16	1022254	A	C	MODERATE	MODIFIER	MODIFIER	ENSCAFE00000283887	IGFBP3	gene:ENSCAFG00000012294	1	-1	-1	95	-1	-1	p.Ser95Arg
chr16	5257331	A	G	MODERATE	MODIFIER	MODIFIER	MODIFIER	MODIFIER	MODIFIER	MODIFIER	MODIFIER	MODIFIER	ENSCAFE00000363995	ENSCAFE00000415248	gene:ENSCAFG00000026653	gene:ENSCAFG00000025529	ENSCAFE00000415248	gene:ENSCAFG00000025529	ENSCAFE00000274843	TPK1	gene:ENSCAFG00000025529	1	-1	-1	-1	-1	-1	-1	-1
chr16	5257348	G	GA	HIGH	MODIFIER	MODIFIER	MODIFIER	MODIFIER	MODIFIER	MODIFIER	MODIFIER	MODIFIER	ENSCAFE00000363995	ENSCAFE00000415248	gene:ENSCAFG00000026653	gene:ENSCAFG00000025529	ENSCAFE00000415248	gene:ENSCAFG00000025529	ENSCAFE00000274843	TPK1	gene:ENSCAFG00000025529	1	-1	-1	-1	-1	-1	-1	-1
chr16	6708433	T	C	MODERATE	MODIFIER	MODIFIER	MODIFIER	MODIFIER	ENSCAFE00000286521	gene:ENSCAFG00000025465	ENSCAFE00000284495	EPHB6	gene:ENSCAFG00000003745	12	-1	-1	-1	-1	657	-1	-1	-1	-1	p.Thr657Ala
chr16	9510221	AGCGGCG	A	MODERATE	MODIFIER	MODIFIER	ENSCAFE00000302752	UBN2	gene:ENSCAFG00000004086	1	-1	-1	17	-1	-1	p.Pro17_Pro18del
chr16	14239612	T	G	MODERATE	MODERATE	MODIFIER	MODIFIER	MODIFIER	ENSCAFE00000048091	ENSCAFE00000048091	ZNF282	gene:ENSCAFG00000004442	gene:ENSCAFG00000004442	1	1	-1	-1	-1	55	55	-1	-1	-1	p.His55Gln	p.His55Gln
chr16	15163476	A	C	MODERATE	MODERATE	MODERATE	MODIFIER	MODIFIER	MODIFIER	MODIFIER	MODIFIER	MODIFIER	MODIFIER	MODIFIER	MODIFIER	MODIFIER	ENSCAFE00000357982	ENSCAFE00000357982	ENSCAFE00000357982	ENSCAFE00000402529	ENSCAFE00000375745	gene:ENSCAFG00000004773	ENSCAFE00000293826	AGAP3	gene:ENSCAFG00000004773	gene:ENSCAFG00000004773	gene:ENSCAFG00000004773	gene:ENSCAFG00000004773	gene:ENSCAFG00000004773
chr16	15163490	A	G	MODERATE	MODERATE	MODERATE	MODIFIER	MODIFIER	MODIFIER	MODIFIER	MODIFIER	MODIFIER	MODIFIER	MODIFIER	MODIFIER	MODIFIER	ENSCAFE00000357982	ENSCAFE00000357982	ENSCAFE00000357982	ENSCAFE00000402529	ENSCAFE00000375745	gene:ENSCAFG00000004773	ENSCAFE00000293826	AGAP3	gene:ENSCAFG00000004773	gene:ENSCAFG00000004773	gene:ENSCAFG00000004773	gene:ENSCAFG00000004773	gene:ENSCAFG00000004773
chr16	15163501	T	G	MODERATE	MODERATE	MODERATE	MODIFIER	MODIFIER	MODIFIER	MODIFIER	MODIFIER	MODIFIER	MODIFIER	MODIFIER	MODIFIER	MODIFIER	ENSCAFE00000357982	ENSCAFE00000357982	ENSCAFE00000357982	ENSCAFE00000402529	ENSCAFE00000375745	gene:ENSCAFG00000004773	ENSCAFE00000293826	AGAP3	gene:ENSCAFG00000004773	gene:ENSCAFG00000004773	gene:ENSCAFG00000004773	gene:ENSCAFG00000004773	gene:ENSCAFG00000004773
chr16	15163543	A	C	MODERATE	MODERATE	MODERATE	MODIFIER	MODIFIER	MODIFIER	MODIFIER	MODIFIER	MODIFIER	MODIFIER	MODIFIER	MODIFIER	MODIFIER	ENSCAFE00000357982	ENSCAFE00000357982	ENSCAFE00000357982	ENSCAFE00000402529	ENSCAFE00000375745	gene:ENSCAFG00000004773	ENSCAFE00000293826	AGAP3	gene:ENSCAFG00000004773	gene:ENSCAFG00000004773	gene:ENSCAFG00000004773	gene:ENSCAFG00000004773	gene:ENSCAFG00000004773
chr16	15163571	A	*,G	MODERATE	MODERATE	MODERATE	MODIFIER	MODIFIER	MODIFIER	MODIFIER	MODIFIER	MODIFIER	MODIFIER	MODIFIER	MODIFIER	MODIFIER	ENSCAFE00000357982	ENSCAFE00000357982	ENSCAFE00000357982	ENSCAFE00000402529	ENSCAFE00000375745	gene:ENSCAFG00000004773	ENSCAFE00000293826	AGAP3	gene:ENSCAFG00000004773	gene:ENSCAFG00000004773	gene:ENSCAFG00000004773	gene:ENSCAFG00000004773	gene:ENSCAFG00000004773
chr16	24262125	A	G	MODERATE	LOW	MODIFIER	MODIFIER	MODIFIER	ENSCAFE00000412127	ENSCAFE00000385857	SFRP1	gene:ENSCAFG00000005737	gene:ENSCAFG00000005737	1	1	-1	-1	-1	10	60	-1	-1	-1	p.Thr10Ala	p.Glu60Glu
chr16	24262139	T	C	MODERATE	LOW	MODIFIER	MODIFIER	MODIFIER	ENSCAFE00000385857	ENSCAFE00000412127	SFRP1	gene:ENSCAFG00000005737	gene:ENSCAFG00000005737	1	1	-1	-1	-1	65	14	-1	-1	-1	p.Leu65Ser	p.Leu14Leu
chr16	35373046	G	T,C	MODERATE	MODERATE	MODIFIER	MODIFIER	MODIFIER	MODIFIER	ENSCAFE00000277842	ENSCAFE00000277842	PPP1R3B	PPP1R3B	gene:ENSCAFG00000006673	gene:ENSCAFG00000006673	1	1	-1	-1	-1	-1	63	63	-1	-1	-1	-1	p.Arg63Pro	p.Arg63Leu
chr16	36927355	C	A	MODERATE	MODERATE	MODIFIER	MODIFIER	MODIFIER	ENSCAFE00000302249	ENSCAFE00000414978	DLC1	gene:ENSCAFG00000006766	gene:ENSCAFG00000006766	2	2	-1	-1	-1	200	200	-1	-1	-1	p.Arg200Ile	p.Arg200Ile
chr16	39387943	C	T	HIGH	MODIFIER	ENSCAFE00000416226	ENSCAFE00000388116	2	1	-1	-1
chr16	40362686	T	A	MODERATE	MODIFIER	MODIFIER	ENSCAFE00000296024	MICU3	gene:ENSCAFG00000006864	1	-1	-1	34	-1	-1	p.Ser34Thr
chr16	40362733	T	A	MODERATE	MODIFIER	MODIFIER	ENSCAFE00000296024	MICU3	gene:ENSCAFG00000006864	1	-1	-1	49	-1	-1	p.Asp49Glu
chr16	40362761	T	A	MODERATE	MODIFIER	MODIFIER	ENSCAFE00000296024	MICU3	gene:ENSCAFG00000006864	1	-1	-1	59	-1	-1	p.Trp59Arg
chr17	7898266	CTTCTCTGTCT	C	HIGH	MODIFIER	MODIFIER	ENSCAFE00000037770	C17H2orf50	gene:ENSCAFG00000003486	1	-1	-1	70	-1	-1	p.Phe70fs
chr17	8284471	C	A	MODERATE	MODERATE	MODERATE	MODERATE	MODERATE	MODERATE	MODERATE	MODIFIER	MODIFIER	MODIFIER	MODIFIER	MODIFIER	MODIFIER	MODIFIER	MODIFIER	ENSCAFE00000297822	ENSCAFE00000399490	ENSCAFE00000297822	ENSCAFE00000297822	ENSCAFE00000297822	ENSCAFE00000297822	ENSCAFE00000297822	GREB1	gene:ENSCAFG00000003579	gene:ENSCAFG00000003579	gene:ENSCAFG00000003579
chr17	8441184	C	T	MODERATE	MODERATE	MODERATE	MODERATE	MODERATE	MODERATE	MODERATE	MODERATE	MODIFIER	MODIFIER	MODIFIER	MODIFIER	MODIFIER	MODIFIER	MODIFIER	MODIFIER	MODIFIER	ENSCAFE00000382604	ENSCAFE00000419923	ENSCAFE00000360349	ENSCAFE00000366636	ENSCAFE00000330497	ENSCAFE00000375838	ENSCAFE00000415264	ENSCAFE00000419923	LPIN1
chr17	8458032	CTT	C	HIGH	HIGH	MODIFIER	MODIFIER	MODIFIER	MODIFIER	MODIFIER	MODIFIER	MODIFIER	MODIFIER	MODIFIER	MODIFIER	MODIFIER	MODIFIER	MODIFIER	MODIFIER	MODIFIER	ENSCAFE00000419923	ENSCAFE00000419923	ENSCAFE00000382604	ENSCAFE00000360349	ENSCAFE00000366636	ENSCAFE00000330497	ENSCAFE00000375838	ENSCAFE00000415264	LPIN1
chr17	12995882	G	T	MODERATE	MODIFIER	MODIFIER	ENSCAFE00000287609	RAD51AP2	gene:ENSCAFG00000032432	1	-1	-1	1022	-1	-1	p.His1022Asn
chr17	12997383	A	C	MODERATE	MODIFIER	MODIFIER	ENSCAFE00000287609	RAD51AP2	gene:ENSCAFG00000032432	1	-1	-1	521	-1	-1	p.Phe521Leu
chr17	15726286	C	G	MODERATE	MODERATE	MODERATE	MODIFIER	MODIFIER	MODIFIER	MODIFIER	ENSCAFE00000281561	ENSCAFE00000367447	ENSCAFE00000281561	LDAH	gene:ENSCAFG00000003855	gene:ENSCAFG00000003855	gene:ENSCAFG00000003855	2	2	1	-1	-1	-1	-1	5	5	5	-1	-1
chr17	15885554	G	A	MODERATE	MODIFIER	MODIFIER	ENSCAFE00000042283	APOB	gene:ENSCAFG00000003887	25	-1	-1	2382	-1	-1	p.His2382Tyr
chr17	18283464	G	A	MODERATE	MODIFIER	MODIFIER	ENSCAFE00000301654	ATAD2B	gene:ENSCAFG00000003926	27	-1	-1	1173	-1	-1	p.Thr1173Met
chr17	18559896	C	G	MODERATE	MODIFIER	MODIFIER	MODIFIER	MODIFIER	MODIFIER	MODIFIER	MODIFIER	MODIFIER	ENSCAFE00000402796	gene:ENSCAFG00000003963	gene:ENSCAFG00000003963	ENSCAFE00000042943	ENSCAFE00000373764	ENSCAFE00000311166	SF3B6	gene:ENSCAFG00000003957	gene:ENSCAFG00000003957	1	-1	-1	-1	-1	1	-1	-1
chr17	21075166	A	T	MODERATE	MODERATE	MODIFIER	MODIFIER	MODIFIER	MODIFIER	MODIFIER	MODIFIER	MODIFIER	MODIFIER	ENSCAFE00000050440	ENSCAFE00000361078	gene:ENSCAFG00000004673	ENSCAFE00000246121	ENSCAFE00000417741	SLC5A6	EMILIN1	gene:ENSCAFG00000004662	gene:ENSCAFG00000004818	gene:ENSCAFG00000004662	4	3	-1	-1	16	-1
chr17	21388673	A	G	MODERATE	MODIFIER	MODIFIER	MODIFIER	MODIFIER	MODIFIER	MODIFIER	MODIFIER	MODIFIER	MODIFIER	MODIFIER	MODIFIER	MODIFIER	ENSCAFE00000235905	gene:ENSCAFG00000005048	gene:ENSCAFG00000005048	gene:ENSCAFG00000005048	gene:ENSCAFG00000004954	ENSCAFE00000053736	ENSCAFE00000392764	ENSCAFE00000055630	gene:ENSCAFG00000004954	ENSCAFE00000055630	ENSCAFE00000055630	KRTCAP3	gene:ENSCAFG00000004874
chr17	24971864	G	A	MODERATE	MODIFIER	MODIFIER	ENSCAFE00000394486	XDH	gene:ENSCAFG00000005609	1	-1	-1	6	-1	-1	p.Ala6Val
chr17	26131856	T	C	MODERATE	MODERATE	MODERATE	MODERATE	MODERATE	MODIFIER	MODIFIER	MODIFIER	MODIFIER	MODIFIER	MODIFIER	MODIFIER	MODIFIER	MODIFIER	MODIFIER	ENSCAFE00000361726	ENSCAFE00000361726	ENSCAFE00000361726	ENSCAFE00000361726	ENSCAFE00000361726	ENSCAFE00000325732	ENSCAFE00000325732	LTBP1	gene:ENSCAFG00000005843	gene:ENSCAFG00000005843	gene:ENSCAFG00000005843
chr17	30709135	C	CTGT	MODERATE	MODIFIER	MODIFIER	ENSCAFE00000402300	gene:ENSCAFG00000045253	gene:ENSCAFG00000045253	1	-1	-1	119	-1	-1	p.Cys118dup
chr17	34751968	T	C	MODERATE	MODIFIER	MODIFIER	MODIFIER	MODIFIER	MODIFIER	MODIFIER	MODIFIER	MODIFIER	MODIFIER	MODIFIER	MODIFIER	MODIFIER	MODIFIER	MODIFIER	ENSCAFE00000377873	ENSCAFE00000401626	ENSCAFE00000391490	ENSCAFE00000074911	ENSCAFE00000075573	ENSCAFE00000074911	ENSCAFE00000074911	KCNIP3	gene:ENSCAFG00000006920	gene:ENSCAFG00000006920	gene:ENSCAFG00000006920
chr17	37970634	G	A	MODERATE	MODIFIER	MODIFIER	ENSCAFE00000080338	TEX37	gene:ENSCAFG00000007397	4	-1	-1	107	-1	-1	p.Arg107Cys
chr17	38350331	A	G	MODERATE	MODERATE	MODERATE	MODERATE	MODERATE	MODIFIER	MODIFIER	MODIFIER	MODIFIER	MODIFIER	MODIFIER	ENSCAFE00000397145	ENSCAFE00000081040	ENSCAFE00000397145	ENSCAFE00000397145	ENSCAFE00000081040	gene:ENSCAFG00000007461	gene:ENSCAFG00000007461	gene:ENSCAFG00000007461	gene:ENSCAFG00000007461	gene:ENSCAFG00000007461	gene:ENSCAFG00000007461	3	3	3	3
chr17	40315645	C	T	MODERATE	MODIFIER	MODIFIER	ENSCAFE00000280325	DNAH6	gene:ENSCAFG00000007917	12	-1	-1	629	-1	-1	p.Asp629Asn
chr17	49599771	G	A	MODERATE	MODIFIER	MODIFIER	ENSCAFE00000242653	FBXO41	gene:ENSCAFG00000008846	1	-1	-1	49	-1	-1	p.Gly49Asp
chr17	52901098	T	TTG	HIGH	MODIFIER	MODIFIER	ENSCAFE00000288988	NGF	gene:ENSCAFG00000009739	1	-1	-1	170	-1	-1	p.Leu170fs
chr17	52901117	TGC	T	HIGH	MODIFIER	MODIFIER	ENSCAFE00000288988	NGF	gene:ENSCAFG00000009739	1	-1	-1	163	-1	-1	p.Ile165fs
chr17	52901120	A	T	MODERATE	MODIFIER	MODIFIER	ENSCAFE00000288988	NGF	gene:ENSCAFG00000009739	1	-1	-1	163	-1	-1	p.Val163Glu
chr17	57020167	G	GT	HIGH	MODIFIER	MODIFIER	ENSCAFE00000116011	NOTCH2	gene:ENSCAFG00000010476	1	-1	-1	230	-1	-1	p.Pro231fs
chr17	57020177	G	GC	HIGH	MODIFIER	MODIFIER	ENSCAFE00000116011	NOTCH2	gene:ENSCAFG00000010476	1	-1	-1	227	-1	-1	p.Asn227fs
chr17	57020179	T	C	MODERATE	MODIFIER	MODIFIER	ENSCAFE00000116011	NOTCH2	gene:ENSCAFG00000010476	1	-1	-1	227	-1	-1	p.Asn227Asp
chr18	12632203	T	A	MODERATE	MODIFIER	MODIFIER	ENSCAFE00000264050	LAMB1	gene:ENSCAFG00000025057	2	-1	-1	23	-1	-1	p.Asp23Glu
chr18	12632214	C	G	MODERATE	MODIFIER	MODIFIER	ENSCAFE00000264050	LAMB1	gene:ENSCAFG00000025057	2	-1	-1	27	-1	-1	p.Thr27Ser
chr18	12632217	T	A	MODERATE	MODIFIER	MODIFIER	ENSCAFE00000264050	LAMB1	gene:ENSCAFG00000025057	2	-1	-1	28	-1	-1	p.Phe28Tyr
chr18	12632226	A	C	MODERATE	MODIFIER	MODIFIER	ENSCAFE00000264050	LAMB1	gene:ENSCAFG00000025057	2	-1	-1	31	-1	-1	p.Asp31Ala
chr18	12632227	T	G	MODERATE	MODIFIER	MODIFIER	ENSCAFE00000264050	LAMB1	gene:ENSCAFG00000025057	2	-1	-1	31	-1	-1	p.Asp31Glu
chr18	12632237	A	T	HIGH	MODIFIER	MODIFIER	ENSCAFE00000264050	LAMB1	gene:ENSCAFG00000025057	2	-1	-1	35	-1	-1	p.Arg35*
chr18	12632239	A	C	MODERATE	MODIFIER	MODIFIER	ENSCAFE00000264050	LAMB1	gene:ENSCAFG00000025057	2	-1	-1	35	-1	-1	p.Arg35Ser
chr18	12632246	C	G	MODERATE	MODIFIER	MODIFIER	ENSCAFE00000264050	LAMB1	gene:ENSCAFG00000025057	2	-1	-1	38	-1	-1	p.Pro38Ala
chr18	12632258	A	C	MODERATE	MODIFIER	MODIFIER	ENSCAFE00000264050	LAMB1	gene:ENSCAFG00000025057	2	-1	-1	42	-1	-1	p.Ile42Leu
chr18	12632270	T	C	MODERATE	MODIFIER	MODIFIER	ENSCAFE00000264050	LAMB1	gene:ENSCAFG00000025057	2	-1	-1	46	-1	-1	p.Trp46Arg
chr18	12632295	T	C	MODERATE	MODIFIER	MODIFIER	ENSCAFE00000264050	LAMB1	gene:ENSCAFG00000025057	2	-1	-1	54	-1	-1	p.Leu54Ser
chr18	12632298	T	C	MODERATE	MODIFIER	MODIFIER	ENSCAFE00000264050	LAMB1	gene:ENSCAFG00000025057	2	-1	-1	55	-1	-1	p.Met55Thr
chr18	12632302	A	C	HIGH	MODIFIER	MODIFIER	ENSCAFE00000264050	LAMB1	gene:ENSCAFG00000025057	2	-1	-1	-1	-1	-1
chr18	17020412	G	GAGCGCC	MODERATE	MODIFIER	MODIFIER	MODIFIER	MODIFIER	MODIFIER	MODIFIER	MODIFIER	MODIFIER	MODIFIER	MODIFIER	ENSCAFE00000399682	ENSCAFE00000045843	ENSCAFE00000399682	ENSCAFE00000045843	ENSCAFE00000403240	gene:ENSCAFG00000004262	ARMC10	gene:ENSCAFG00000004247	gene:ENSCAFG00000004247	gene:ENSCAFG00000004247	gene:ENSCAFG00000004247	1	1	1	1
chr18	25545678	T	C	MODERATE	MODERATE	MODIFIER	MODIFIER	MODIFIER	MODIFIER	MODIFIER	ENSCAFE00000071310	ENSCAFE00000376509	gene:ENSCAFG00000006505	ENSCAFE00000071419	PKP3	gene:ENSCAFG00000006497	gene:ENSCAFG00000006497	8	4	-1	-1	-1	-1	-1	469	684	-1	-1	-1
chr18	25722089	GC	G	HIGH	HIGH	MODIFIER	MODIFIER	MODIFIER	MODIFIER	MODIFIER	MODIFIER	MODIFIER	ENSCAFE00000414901	ENSCAFE00000414901	ENSCAFE00000303896	ENSCAFE00000419799	DEAF1	gene:ENSCAFG00000006569	gene:ENSCAFG00000006569	gene:ENSCAFG00000006569	gene:ENSCAFG00000006569	11	9	10	10	-1	-1	-1	-1
chr18	32827028	T	C	MODERATE	MODERATE	MODERATE	MODERATE	MODERATE	MODERATE	MODERATE	MODIFIER	MODIFIER	MODIFIER	MODIFIER	MODIFIER	MODIFIER	MODIFIER	MODIFIER	MODIFIER	MODIFIER	MODIFIER	MODIFIER	MODIFIER	MODIFIER	ENSCAFE00000307197	ENSCAFE00000307197	ENSCAFE00000307197	ENSCAFE00000307197	ENSCAFE00000307197
chr18	33011463	ACCGGGGGCCCGGCGGC	A	HIGH	MODIFIER	MODIFIER	MODIFIER	MODIFIER	MODIFIER	MODIFIER	MODIFIER	MODIFIER	MODIFIER	MODIFIER	MODIFIER	MODIFIER	MODIFIER	MODIFIER	MODIFIER	ENSCAFE00000373423	ENSCAFE00000417569	ENSCAFE00000415860	gene:ENSCAFG00000006910	ENSCAFE00000414989	gene:ENSCAFG00000006910	ENSCAFE00000382630	ENSCAFE00000404455	ENSCAFE00000075158	PDHX
chr18	33011712	T	A	HIGH	MODERATE	LOW	LOW	LOW	MODIFIER	MODIFIER	MODIFIER	MODIFIER	MODIFIER	MODIFIER	MODIFIER	MODIFIER	MODIFIER	MODIFIER	MODIFIER	ENSCAFE00000415860	ENSCAFE00000373423	ENSCAFE00000382630	ENSCAFE00000404455	ENSCAFE00000075158	ENSCAFE00000417569	gene:ENSCAFG00000006910	ENSCAFE00000414989	PDHX	APIP
chr18	33483956	G	GCGCCGC,GCGCCGCCGC	MODERATE	MODERATE	MODERATE	MODERATE	MODIFIER	MODIFIER	MODIFIER	MODIFIER	MODIFIER	MODIFIER	ENSCAFE00000075985	ENSCAFE00000075985	ENSCAFE00000075985	ENSCAFE00000075985	ABTB2	ABTB2	gene:ENSCAFG00000006977	gene:ENSCAFG00000006977	gene:ENSCAFG00000006977	gene:ENSCAFG00000006977	1	1	1	1	-1	-1
chr18	35747342	A	C	MODERATE	MODIFIER	MODIFIER	MODIFIER	MODIFIER	MODIFIER	MODIFIER	MODIFIER	MODIFIER	MODIFIER	MODIFIER	MODIFIER	MODIFIER	ENSCAFE00000398743	ENSCAFE00000320225	ENSCAFE00000287849	ENSCAFE00000358528	ENSCAFE00000385676	ENSCAFE00000320225	ELP4	gene:ENSCAFG00000007510	gene:ENSCAFG00000007510	gene:ENSCAFG00000007510	gene:ENSCAFG00000007510	gene:ENSCAFG00000007510	gene:ENSCAFG00000007510
chr18	35812936	T	TGAA	MODERATE	MODERATE	MODERATE	MODERATE	MODERATE	MODERATE	MODIFIER	MODIFIER	MODIFIER	MODIFIER	MODIFIER	MODIFIER	MODIFIER	ENSCAFE00000320225	ENSCAFE00000287849	ENSCAFE00000358528	ENSCAFE00000385676	ENSCAFE00000398743	ENSCAFE00000320225	ELP4	gene:ENSCAFG00000007510	gene:ENSCAFG00000007510	gene:ENSCAFG00000007510	gene:ENSCAFG00000007510	gene:ENSCAFG00000007510	gene:ENSCAFG00000007510
chr18	35880223	C	A	MODERATE	MODIFIER	MODIFIER	MODIFIER	MODIFIER	MODIFIER	MODIFIER	MODIFIER	MODIFIER	MODIFIER	MODIFIER	MODIFIER	MODIFIER	MODIFIER	MODIFIER	MODIFIER	MODIFIER	MODIFIER	ENSCAFE00000416885	ENSCAFE00000287849	ENSCAFE00000358528	ENSCAFE00000385676	ENSCAFE00000398743	ENSCAFE00000270760	gene:ENSCAFG00000007514	gene:ENSCAFG00000007510
chr18	35880383	GA	G	HIGH	MODIFIER	MODIFIER	MODIFIER	MODIFIER	MODIFIER	MODIFIER	MODIFIER	MODIFIER	MODIFIER	MODIFIER	MODIFIER	MODIFIER	MODIFIER	MODIFIER	MODIFIER	MODIFIER	MODIFIER	ENSCAFE00000416885	ENSCAFE00000270760	ENSCAFE00000287849	ENSCAFE00000358528	ENSCAFE00000385676	ENSCAFE00000398743	gene:ENSCAFG00000007510	gene:ENSCAFG00000007510
chr18	37892274	C	A,T	MODERATE	LOW	MODIFIER	MODIFIER	MODIFIER	MODIFIER	ENSCAFE00000278244	ENSCAFE00000278244	OR5B12	OR5B12	gene:ENSCAFG00000048555	gene:ENSCAFG00000048555	1	1	-1	-1	-1	-1	18	18	-1	-1	-1	-1	p.Asp18Glu	p.Asp18Asp
chr18	44922493	C	A	MODERATE	MODIFIER	MODIFIER	ENSCAFE00000102495	ALX4	gene:ENSCAFG00000009453	1	-1	-1	115	-1	-1	p.Pro115Gln
chr18	45253900	G	C	MODERATE	MODIFIER	MODIFIER	MODIFIER	MODIFIER	MODIFIER	MODIFIER	MODIFIER	MODIFIER	MODIFIER	MODIFIER	MODIFIER	MODIFIER	MODIFIER	ENSCAFE00000395960	ENSCAFE00000296120	ENSCAFE00000296120	ENSCAFE00000296120	ENSCAFE00000296120	gene:ENSCAFG00000009586	gene:ENSCAFG00000009586	gene:ENSCAFG00000009586	gene:ENSCAFG00000009586	ENSCAFE00000296120	CHID1	AP2A2
chr18	45253913	A	C	MODERATE	MODIFIER	MODIFIER	MODIFIER	MODIFIER	MODIFIER	MODIFIER	MODIFIER	MODIFIER	MODIFIER	MODIFIER	MODIFIER	MODIFIER	MODIFIER	ENSCAFE00000395960	ENSCAFE00000296120	ENSCAFE00000296120	ENSCAFE00000296120	ENSCAFE00000296120	gene:ENSCAFG00000009586	gene:ENSCAFG00000009586	gene:ENSCAFG00000009586	gene:ENSCAFG00000009586	ENSCAFE00000296120	CHID1	AP2A2
chr18	45490570	T	G	MODERATE	MODERATE	MODERATE	MODERATE	MODERATE	MODERATE	MODIFIER	MODIFIER	MODIFIER	MODIFIER	MODIFIER	MODIFIER	MODIFIER	ENSCAFE00000374043	ENSCAFE00000359263	ENSCAFE00000386966	ENSCAFE00000413815	ENSCAFE00000381287	ENSCAFE00000413815	gene:ENSCAFG00000049974	gene:ENSCAFG00000049974	gene:ENSCAFG00000049974	gene:ENSCAFG00000049974	gene:ENSCAFG00000049974	gene:ENSCAFG00000049974	gene:ENSCAFG00000049974
chr18	47056941	C	T	MODERATE	MODERATE	MODIFIER	MODIFIER	MODIFIER	ENSCAFE00000287943	ENSCAFE00000287943	OSBPL5	gene:ENSCAFG00000010329	gene:ENSCAFG00000010329	9	8	-1	-1	-1	314	246	-1	-1	-1	p.Gly314Glu	p.Gly246Glu
chr18	49953432	G	C	MODERATE	MODIFIER	MODIFIER	MODIFIER	MODIFIER	MODIFIER	MODIFIER	ENSCAFE00000375581	ENSCAFE00000393006	ENSCAFE00000393006	gene:ENSCAFG00000025332	gene:ENSCAFG00000025332	gene:ENSCAFG00000025332	gene:ENSCAFG00000025332	1	2	1	-1	-1	-1	-1	91	-1	-1	-1	-1
chr18	51021439	G	GGGTCACCCACTCTGCTGCACACAGAAACATCAGACAGAAGAGGCCGTGGATGGAGTATTCTGGGACCACCAGCTGGGGAGGGAGGGCGAGA	HIGH	MODIFIER	MODIFIER	MODIFIER	MODIFIER	MODIFIER	MODIFIER	ENSCAFE00000140279	gene:ENSCAFG00000030485	ENSCAFE00000324024	gene:ENSCAFG00000030485	ENSCAFE00000324024	CNIH2	gene:ENSCAFG00000012831	5	-1	-1	-1	-1	-1	-1	78	-1	-1	-1	-1
chr18	51250814	T	C	MODERATE	MODERATE	MODIFIER	MODIFIER	MODIFIER	ENSCAFE00000142962	ENSCAFE00000142962	CATSPER1	gene:ENSCAFG00000013070	gene:ENSCAFG00000013070	1	1	-1	-1	-1	259	259	-1	-1	-1	p.Leu259Pro	p.Leu259Pro
chr18	51250940	C	A	MODERATE	MODERATE	MODIFIER	MODIFIER	MODIFIER	ENSCAFE00000142962	ENSCAFE00000142962	CATSPER1	gene:ENSCAFG00000013070	gene:ENSCAFG00000013070	1	1	-1	-1	-1	301	301	-1	-1	-1	p.Ser301Tyr	p.Ser301Tyr
chr18	51636826	C	T	MODERATE	MODIFIER	MODIFIER	MODIFIER	MODIFIER	MODIFIER	MODIFIER	MODIFIER	MODIFIER	ENSCAFE00000147335	ENSCAFE00000147243	ENSCAFE00000147335	gene:ENSCAFG00000013474	gene:ENSCAFG00000013480	ENSCAFE00000147335	ZNRD2	gene:ENSCAFG00000013480	gene:ENSCAFG00000013480	1	-1	-1	-1	-1	1	-1	-1
chr18	51926401	AG	A	HIGH	MODIFIER	MODIFIER	ENSCAFE00000342972	gene:ENSCAFG00000029947	gene:ENSCAFG00000029947	10	-1	-1	543	-1	-1	p.Leu543fs
chr18	52266665	A	C	MODERATE	MODIFIER	MODIFIER	ENSCAFE00000153898	ATG2A	gene:ENSCAFG00000014106	18	-1	-1	855	-1	-1	p.Thr855Pro
chr19	3050824	GCAGCAGCAGCAGCAA	G	HIGH	MODIFIER	MODIFIER	ENSCAFE00000378829	MAML3	gene:ENSCAFG00000003700	3	-1	-1	730	-1	-1	p.Gln730_Gln732del
chr19	18207643	CGGA	C,CGGAGGA	MODERATE	MODERATE	MODERATE	MODERATE	MODIFIER	MODIFIER	MODIFIER	MODIFIER	MODIFIER	MODIFIER	MODIFIER	MODIFIER	MODIFIER	MODIFIER	ENSCAFE00000044429	ENSCAFE00000044429	ENSCAFE00000044429	ENSCAFE00000044429	ENSCAFE00000383768	ENSCAFE00000383768	TRPC3	TRPC3	gene:ENSCAFG00000004110	gene:ENSCAFG00000004110	gene:ENSCAFG00000004110	gene:ENSCAFG00000004110
chr2	15878837	A	G	MODERATE	MODERATE	MODERATE	MODIFIER	MODIFIER	MODIFIER	MODIFIER	ENSCAFE00000399543	ENSCAFE00000405651	ENSCAFE00000370522	ZNF438	gene:ENSCAFG00000004017	gene:ENSCAFG00000004017	gene:ENSCAFG00000004017	4	2	2	-1	-1	-1	-1	162	223	152	-1	-1
chr2	58986932	G	T	MODERATE	MODERATE	MODERATE	MODIFIER	MODIFIER	MODIFIER	MODIFIER	ENSCAFE00000398944	ENSCAFE00000398944	ENSCAFE00000398944	CIAPIN1	gene:ENSCAFG00000008740	gene:ENSCAFG00000008740	gene:ENSCAFG00000008740	5	5	4	-1	-1	-1	-1	185	182	155	-1	-1
chr2	58988448	A	G	MODERATE	MODERATE	MODERATE	MODIFIER	MODIFIER	MODIFIER	MODIFIER	ENSCAFE00000398944	ENSCAFE00000398944	ENSCAFE00000398944	CIAPIN1	gene:ENSCAFG00000008740	gene:ENSCAFG00000008740	gene:ENSCAFG00000008740	6	6	5	-1	-1	-1	-1	211	208	181	-1	-1
chr2	73922370	T	C	MODERATE	MODIFIER	MODIFIER	MODIFIER	MODIFIER	MODIFIER	MODIFIER	ENSCAFE00000308292	gene:ENSCAFG00000012702	ENSCAFE00000138517	gene:ENSCAFG00000012702	ENSCAFE00000138517	SLC30A2	gene:ENSCAFG00000012702	1	-1	-1	-1	-1	-1	-1	165	-1	-1	-1	-1
chr2	78294266	A	C	MODERATE	MODIFIER	MODIFIER	MODIFIER	MODIFIER	MODIFIER	MODIFIER	MODIFIER	MODIFIER	ENSCAFE00000386594	ENSCAFE00000163987	ENSCAFE00000163987	ENSCAFE00000163987	gene:ENSCAFG00000015045	gene:ENSCAFG00000015045	gene:ENSCAFG00000015045	DDOST	gene:ENSCAFG00000015041	12	-1	-1	-1	-1	-1	-1	-1
chr20	41807435	A	C	MODERATE	MODIFIER	MODIFIER	MODIFIER	MODIFIER	MODIFIER	MODIFIER	MODIFIER	MODIFIER	MODIFIER	MODIFIER	MODIFIER	MODIFIER	MODIFIER	MODIFIER	MODIFIER	MODIFIER	ENSCAFE00000419021	ENSCAFE00000146649	gene:ENSCAFG00000013517	ENSCAFE00000401199	ENSCAFE00000295176	ENSCAFE00000295176	ENSCAFE00000295176	ENSCAFE00000295176	ENSCAFE00000295176
chr20	43419902	TACACAC	T,TACACACACAC,TAC	HIGH	HIGH	MODERATE	MODIFIER	MODIFIER	MODIFIER	MODIFIER	MODIFIER	MODIFIER	MODIFIER	MODIFIER	MODIFIER	MODIFIER	MODIFIER	MODIFIER	MODIFIER	MODIFIER	MODIFIER	MODIFIER	MODIFIER	MODIFIER	MODIFIER	MODIFIER	MODIFIER	MODIFIER	MODIFIER
chr20	47634006	C	T	MODERATE	MODIFIER	MODIFIER	ENSCAFE00000418632	gene:ENSCAFG00000047151	gene:ENSCAFG00000047151	1	-1	-1	135	-1	-1	p.His135Tyr
chr20	47728808	GA	G	HIGH	MODIFIER	MODIFIER	MODIFIER	MODIFIER	MODIFIER	MODIFIER	MODIFIER	ENSCAFE00000401301	ENSCAFE00000406898	ENSCAFE00000357089	gene:ENSCAFG00000049878	OR7A57	gene:ENSCAFG00000049878	gene:ENSCAFG00000042231	gene:ENSCAFG00000049878	1	2	2	-1	-1	-1	-1	-1	257	-1
chr20	48096374	T	C	MODERATE	MODERATE	MODIFIER	MODIFIER	MODIFIER	MODIFIER	MODIFIER	ENSCAFE00000176778	ENSCAFE00000176778	gene:ENSCAFG00000016258	ENSCAFE00000176568	TECR	gene:ENSCAFG00000016276	gene:ENSCAFG00000016276	6	7	-1	-1	-1	-1	-1	181	139	-1	-1	-1
chr20	48527344	T	G	HIGH	MODIFIER	MODIFIER	MODIFIER	MODIFIER	MODIFIER	ENSCAFE00000322608	ENSCAFE00000411279	DCAF15	PODNL1	gene:ENSCAFG00000016398	gene:ENSCAFG00000016521	1	2	-1	-1	-1	-1	-1	-1	-1	-1	-1	-1
chr20	55319649	T	C	MODERATE	MODERATE	MODERATE	MODERATE	MODERATE	MODIFIER	MODIFIER	MODIFIER	MODIFIER	MODIFIER	MODIFIER	ENSCAFE00000356225	ENSCAFE00000328110	ENSCAFE00000412287	ENSCAFE00000328110	ENSCAFE00000328110	MPND	gene:ENSCAFG00000019091	gene:ENSCAFG00000019091	gene:ENSCAFG00000019091	gene:ENSCAFG00000019091	gene:ENSCAFG00000019091	2	1	1	2
chr20	56724630	T	C	MODERATE	MODERATE	MODIFIER	MODIFIER	MODIFIER	MODIFIER	MODIFIER	MODIFIER	MODIFIER	MODIFIER	MODIFIER	MODIFIER	MODIFIER	MODIFIER	MODIFIER	ENSCAFE00000315298	ENSCAFE00000315298	ENSCAFE00000413519	ENSCAFE00000315298	ENSCAFE00000315298	ENSCAFE00000315298	ENSCAFE00000315298	SPPL2B	gene:ENSCAFG00000019406	gene:ENSCAFG00000019406	gene:ENSCAFG00000019406
chr20	56763711	CA	C	HIGH	MODIFIER	MODIFIER	ENSCAFE00000291170	PEAK3	gene:ENSCAFG00000024487	1	-1	-1	232	-1	-1	p.Arg232fs
chr20	56763715	A	T	MODERATE	MODIFIER	MODIFIER	ENSCAFE00000291170	PEAK3	gene:ENSCAFG00000024487	1	-1	-1	232	-1	-1	p.Arg232Ser
chr20	57280736	T	C	MODERATE	MODIFIER	MODIFIER	MODIFIER	MODIFIER	MODIFIER	ENSCAFE00000394161	ENSCAFE00000382434	TCF3	SBNO2	gene:ENSCAFG00000019487	gene:ENSCAFG00000019543	17	1	-1	-1	-1	-1	532	-1	-1	-1	-1	-1	p.Phe532Leu
chr20	57280739	T	C	MODERATE	MODIFIER	MODIFIER	MODIFIER	MODIFIER	MODIFIER	ENSCAFE00000394161	ENSCAFE00000382434	TCF3	SBNO2	gene:ENSCAFG00000019487	gene:ENSCAFG00000019543	17	1	-1	-1	-1	-1	533	-1	-1	-1	-1	-1	p.Phe533Leu
chr20	57280770	T	C	MODERATE	MODIFIER	MODIFIER	MODIFIER	MODIFIER	MODIFIER	ENSCAFE00000394161	ENSCAFE00000382434	TCF3	SBNO2	gene:ENSCAFG00000019487	gene:ENSCAFG00000019543	17	1	-1	-1	-1	-1	543	-1	-1	-1	-1	-1	p.Met543Thr
chr20	57280780	G	C	MODERATE	MODIFIER	MODIFIER	MODIFIER	MODIFIER	MODIFIER	ENSCAFE00000394161	ENSCAFE00000382434	TCF3	SBNO2	gene:ENSCAFG00000019487	gene:ENSCAFG00000019543	17	1	-1	-1	-1	-1	546	-1	-1	-1	-1	-1	p.Gln546His
chr20	57280791	T	A	MODERATE	MODIFIER	MODIFIER	MODIFIER	MODIFIER	MODIFIER	ENSCAFE00000394161	ENSCAFE00000382434	TCF3	SBNO2	gene:ENSCAFG00000019487	gene:ENSCAFG00000019543	17	1	-1	-1	-1	-1	550	-1	-1	-1	-1	-1	p.Leu550His
chr20	57280799	T	C	MODERATE	MODIFIER	MODIFIER	MODIFIER	MODIFIER	MODIFIER	ENSCAFE00000394161	ENSCAFE00000382434	TCF3	SBNO2	gene:ENSCAFG00000019487	gene:ENSCAFG00000019543	17	1	-1	-1	-1	-1	553	-1	-1	-1	-1	-1	p.Cys553Arg
chr20	57280808	G	C	MODERATE	MODIFIER	MODIFIER	MODIFIER	MODIFIER	MODIFIER	ENSCAFE00000394161	ENSCAFE00000382434	TCF3	SBNO2	gene:ENSCAFG00000019487	gene:ENSCAFG00000019543	17	1	-1	-1	-1	-1	556	-1	-1	-1	-1	-1	p.Gly556Arg
chr20	57639167	T	A	MODERATE	MODERATE	MODERATE	MODERATE	MODERATE	MODERATE	MODIFIER	MODIFIER	MODIFIER	MODIFIER	MODIFIER	MODIFIER	MODIFIER	MODIFIER	MODIFIER	MODIFIER	ENSCAFE00000382434	ENSCAFE00000378128	ENSCAFE00000285243	ENSCAFE00000394865	ENSCAFE00000378128	ENSCAFE00000378128	ENSCAFE00000383325	SBNO2	CNN2	gene:ENSCAFG00000019543
chr20	57669415	T	TGC	HIGH	MODIFIER	MODIFIER	MODIFIER	MODIFIER	MODIFIER	MODIFIER	MODIFIER	MODIFIER	MODIFIER	MODIFIER	ENSCAFE00000364052	ENSCAFE00000213830	gene:ENSCAFG00000019552	ENSCAFE00000383325	ENSCAFE00000373417	CNN2	ARHGAP45	ABCA7	gene:ENSCAFG00000019617	gene:ENSCAFG00000019644	gene:ENSCAFG00000019552	23	-1	-1	5
chr21	23020733	T	G	MODERATE	MODIFIER	MODIFIER	ENSCAFE00000295038	MAP6	gene:ENSCAFG00000005381	4	-1	-1	730	-1	-1	p.Asn730Lys
chr21	23037682	A	G	MODERATE	MODIFIER	MODIFIER	ENSCAFE00000058501	SERPINH1	gene:ENSCAFG00000005386	2	-1	-1	16	-1	-1	p.Val16Ala
chr21	25442604	C	T	MODERATE	MODIFIER	MODIFIER	MODIFIER	MODIFIER	MODIFIER	MODIFIER	MODIFIER	MODIFIER	MODIFIER	MODIFIER	ENSCAFE00000296648	ENSCAFE00000365385	gene:ENSCAFG00000005677	ENSCAFE00000415278	ENSCAFE00000421933	ENSCAFE00000405956	STARD10	gene:ENSCAFG00000005663	gene:ENSCAFG00000005663	gene:ENSCAFG00000005663	gene:ENSCAFG00000005663	1	-1	-1	1
chr21	25581911	A	C	MODERATE	MODIFIER	MODIFIER	MODIFIER	MODIFIER	MODIFIER	MODIFIER	MODIFIER	MODIFIER	ENSCAFE00000416014	ENSCAFE00000368563	ENSCAFE00000406955	ENSCAFE00000368563	PDE2A	gene:ENSCAFG00000005698	gene:ENSCAFG00000005698	gene:ENSCAFG00000005698	gene:ENSCAFG00000005698	2	2	1	2	-1	-1	-1	-1
chr21	27045631	T	A	MODERATE	MODIFIER	MODIFIER	ENSCAFE00000392152	gene:ENSCAFG00000044951	gene:ENSCAFG00000044951	2	-1	-1	265	-1	-1	p.His265Leu
chr21	27189640	G	C,T	HIGH	MODERATE	MODIFIER	MODIFIER	MODIFIER	MODIFIER	ENSCAFE00000368494	ENSCAFE00000368494	gene:ENSCAFG00000046019	gene:ENSCAFG00000046019	gene:ENSCAFG00000046019	gene:ENSCAFG00000046019	1	1	-1	-1	-1	-1	283	283	-1	-1	-1	-1	p.Gly283*	p.Gly283Arg
chr21	27344712	G	A	MODERATE	MODIFIER	MODIFIER	ENSCAFE00000137723	OR51A7	gene:ENSCAFG00000012577	1	-1	-1	34	-1	-1	p.Val34Met
chr21	27956022	A	T	MODERATE	MODIFIER	MODIFIER	ENSCAFE00000418922	OR52A18	gene:ENSCAFG00000046982	1	-1	-1	10	-1	-1	p.Met10Leu
chr21	27956098	A	C	MODERATE	MODIFIER	MODIFIER	ENSCAFE00000418922	OR52A18	gene:ENSCAFG00000046982	1	-1	-1	35	-1	-1	p.Asp35Ala
chr21	27956139	A	G	MODERATE	MODIFIER	MODIFIER	ENSCAFE00000418922	OR52A18	gene:ENSCAFG00000046982	1	-1	-1	49	-1	-1	p.Ile49Val
chr21	27956203	C	T	MODERATE	MODIFIER	MODIFIER	ENSCAFE00000418922	OR52A18	gene:ENSCAFG00000046982	1	-1	-1	70	-1	-1	p.Ala70Val
chr21	27956325	G	T	MODERATE	MODIFIER	MODIFIER	ENSCAFE00000418922	OR52A18	gene:ENSCAFG00000046982	1	-1	-1	111	-1	-1	p.Gly111Cys
chr21	27956331	A	G	MODERATE	MODIFIER	MODIFIER	ENSCAFE00000418922	OR52A18	gene:ENSCAFG00000046982	1	-1	-1	113	-1	-1	p.Lys113Glu
chr21	27969624	G	A	MODERATE	MODIFIER	MODIFIER	ENSCAFE00000413340	OR52A5C	gene:ENSCAFG00000045451	1	-1	-1	223	-1	-1	p.Arg223Gln
chr21	28369700	A	G	MODERATE	MODIFIER	MODIFIER	ENSCAFE00000422365	gene:ENSCAFG00000044671	gene:ENSCAFG00000044671	1	-1	-1	281	-1	-1	p.Ile281Val
chr21	28379358	C	T	MODERATE	MODIFIER	MODIFIER	ENSCAFE00000068045	OR51K1	gene:ENSCAFG00000006194	1	-1	-1	38	-1	-1	p.Val38Ile
chr21	29605357	G	GT	HIGH	MODIFIER	MODIFIER	ENSCAFE00000070142	CCKBR	gene:ENSCAFG00000006402	3	-1	-1	-1	-1	-1
chr21	41091418	G	A	MODERATE	MODERATE	MODIFIER	MODIFIER	MODIFIER	ENSCAFE00000327639	ENSCAFE00000389018	IGSF22	gene:ENSCAFG00000009362	gene:ENSCAFG00000009362	3	3	-1	-1	-1	86	2	-1	-1	-1	p.Pro86Leu	p.Pro2Leu
chr21	41091419	G	A	MODERATE	MODERATE	MODIFIER	MODIFIER	MODIFIER	ENSCAFE00000327639	ENSCAFE00000389018	IGSF22	gene:ENSCAFG00000009362	gene:ENSCAFG00000009362	3	3	-1	-1	-1	86	2	-1	-1	-1	p.Pro86Ser	p.Pro2Ser
chr21	42208575	T	A	MODERATE	MODIFIER	MODIFIER	ENSCAFE00000275508	DBX1	gene:ENSCAFG00000009813	4	-1	-1	251	-1	-1	p.Glu251Val
chr21	50452059	T	A,G	MODERATE	MODERATE	MODIFIER	MODIFIER	MODIFIER	MODIFIER	ENSCAFE00000280230	ENSCAFE00000280230	MS4A2	MS4A2	gene:ENSCAFG00000010352	gene:ENSCAFG00000010352	3	3	-1	-1	-1	-1	71	71	-1	-1	-1	-1	p.Leu71Ile	p.Leu71Val
chr21	50519007	A	C	MODERATE	MODIFIER	MODIFIER	ENSCAFE00000346782	gene:ENSCAFG00000035278	gene:ENSCAFG00000035278	2	-1	-1	58	-1	-1	p.Ile58Arg
chr21	50519068	C	T	MODERATE	MODIFIER	MODIFIER	ENSCAFE00000346782	gene:ENSCAFG00000035278	gene:ENSCAFG00000035278	2	-1	-1	38	-1	-1	p.Gly38Arg
chr23	1440797	A	C	MODERATE	MODIFIER	MODIFIER	MODIFIER	MODIFIER	MODIFIER	MODIFIER	ENSCAFE00000395711	ENSCAFE00000047237	ENSCAFE00000421344	PYGB	gene:ENSCAFG00000004380	gene:ENSCAFG00000004380	gene:ENSCAFG00000004380	2	1	1	-1	-1	-1	-1	98	-1	-1	-1	-1
chr23	3959317	T	C	MODERATE	MODERATE	MODERATE	MODIFIER	MODIFIER	MODIFIER	MODIFIER	ENSCAFE00000271273	ENSCAFE00000271273	ENSCAFE00000271273	TRIM71	gene:ENSCAFG00000025466	gene:ENSCAFG00000025466	gene:ENSCAFG00000025466	1	1	1	-1	-1	-1	-1	164	164	164	-1	-1
chr23	3959326	A	G	MODERATE	MODERATE	MODERATE	MODIFIER	MODIFIER	MODIFIER	MODIFIER	ENSCAFE00000271273	ENSCAFE00000271273	ENSCAFE00000271273	TRIM71	gene:ENSCAFG00000025466	gene:ENSCAFG00000025466	gene:ENSCAFG00000025466	1	1	1	-1	-1	-1	-1	161	161	161	-1	-1
chr23	3959364	A	T	MODERATE	MODERATE	MODERATE	MODIFIER	MODIFIER	MODIFIER	MODIFIER	ENSCAFE00000271273	ENSCAFE00000271273	ENSCAFE00000271273	TRIM71	gene:ENSCAFG00000025466	gene:ENSCAFG00000025466	gene:ENSCAFG00000025466	1	1	1	-1	-1	-1	-1	148	148	148	-1	-1
chr23	28604321	G	A	MODERATE	MODERATE	MODIFIER	MODIFIER	MODIFIER	MODIFIER	MODIFIER	MODIFIER	MODIFIER	ENSCAFE00000393079	ENSCAFE00000067579	ENSCAFE00000400792	ENSCAFE00000067579	MRPL3	gene:ENSCAFG00000006125	gene:ENSCAFG00000006125	gene:ENSCAFG00000006125	gene:ENSCAFG00000006125	1	1	1	1	-1	-1	-1	-1
chr23	34622779	T	G	HIGH	MODIFIER	MODIFIER	ENSCAFE00000082059	gene:ENSCAFG00000007544	gene:ENSCAFG00000007544	1	-1	-1	333	-1	-1	p.Tyr333*
chr23	34622793	G	A	MODERATE	MODIFIER	MODIFIER	ENSCAFE00000082059	gene:ENSCAFG00000007544	gene:ENSCAFG00000007544	1	-1	-1	338	-1	-1	p.Ser338Asn
chr23	34623245	G	A	MODERATE	MODIFIER	MODIFIER	ENSCAFE00000082059	gene:ENSCAFG00000007544	gene:ENSCAFG00000007544	1	-1	-1	489	-1	-1	p.Val489Met
chr23	34623246	T	C	MODERATE	MODIFIER	MODIFIER	ENSCAFE00000082059	gene:ENSCAFG00000007544	gene:ENSCAFG00000007544	1	-1	-1	489	-1	-1	p.Val489Ala
chr24	816755	A	C	MODERATE	MODIFIER	MODIFIER	ENSCAFE00000056195	gene:ENSCAFG00000005159	gene:ENSCAFG00000005159	1	-1	-1	299	-1	-1	p.Met299Leu
chr24	3164297	G	T	MODERATE	MODERATE	MODIFIER	MODIFIER	MODIFIER	ENSCAFE00000057640	ENSCAFE00000057640	CFAP61	gene:ENSCAFG00000005270	gene:ENSCAFG00000005270	16	15	-1	-1	-1	634	608	-1	-1	-1	p.His634Asn	p.His608Asn
chr24	4637031	G	C	HIGH	HIGH	HIGH	HIGH	MODIFIER	MODIFIER	MODIFIER	MODIFIER	MODIFIER	ENSCAFE00000305009	ENSCAFE00000400680	ENSCAFE00000355233	ENSCAFE00000058455	gene:ENSCAFG00000028659	gene:ENSCAFG00000028659	gene:ENSCAFG00000028659	gene:ENSCAFG00000028659	gene:ENSCAFG00000028659	1	1	1	1	-1	-1	-1	-1
chr24	4637035	G	T	MODERATE	MODERATE	MODERATE	MODERATE	MODIFIER	MODIFIER	MODIFIER	MODIFIER	MODIFIER	ENSCAFE00000305009	ENSCAFE00000400680	ENSCAFE00000355233	ENSCAFE00000058455	gene:ENSCAFG00000028659	gene:ENSCAFG00000028659	gene:ENSCAFG00000028659	gene:ENSCAFG00000028659	gene:ENSCAFG00000028659	1	1	1	1	-1	-1	-1	-1
chr24	5085594	A	G	MODERATE	MODERATE	MODIFIER	MODIFIER	MODIFIER	MODIFIER	MODIFIER	MODIFIER	MODIFIER	MODIFIER	MODIFIER	MODIFIER	MODIFIER	MODIFIER	MODIFIER	ENSCAFE00000388712	ENSCAFE00000360411	ENSCAFE00000375237	ENSCAFE00000375264	gene:ENSCAFG00000005454	ENSCAFE00000387953	ENSCAFE00000387953	ENSCAFE00000387953	SNX5	gene:ENSCAFG00000005463	gene:ENSCAFG00000005463
chr24	15910747	C	T	MODERATE	MODIFIER	MODIFIER	ENSCAFE00000065905	gene:ENSCAFG00000005978	gene:ENSCAFG00000005978	1	-1	-1	54	-1	-1	p.Glu54Lys
chr24	20959401	G	C	MODERATE	MODIFIER	MODIFIER	ENSCAFE00000282676	gene:ENSCAFG00000030438	gene:ENSCAFG00000030438	1	-1	-1	150	-1	-1	p.Lys150Asn
chr24	37770278	A	C	MODERATE	MODERATE	MODIFIER	MODIFIER	MODIFIER	ENSCAFE00000327907	ENSCAFE00000317152	NFATC2	gene:ENSCAFG00000011625	gene:ENSCAFG00000011625	1	1	-1	-1	-1	92	92	-1	-1	-1	p.Ser92Ala	p.Ser92Ala
chr24	43478004	CAA	C	HIGH	HIGH	MODIFIER	MODIFIER	MODIFIER	ENSCAFE00000132754	ENSCAFE00000329684	NPEPL1	gene:ENSCAFG00000012143	gene:ENSCAFG00000012143	8	9	-1	-1	-1	353	465	-1	-1	-1	p.Lys353fs	p.Lys465fs
chr24	43478009	G	GTAC	MODERATE	MODERATE	MODIFIER	MODIFIER	MODIFIER	ENSCAFE00000132754	ENSCAFE00000329684	NPEPL1	gene:ENSCAFG00000012143	gene:ENSCAFG00000012143	8	9	-1	-1	-1	354	466	-1	-1	-1	p.Lys353_His354insTyr	p.Lys465_His466insTyr
chr24	43478037	C	G	MODERATE	MODERATE	MODIFIER	MODIFIER	MODIFIER	ENSCAFE00000132754	ENSCAFE00000329684	NPEPL1	gene:ENSCAFG00000012143	gene:ENSCAFG00000012143	8	9	-1	-1	-1	363	475	-1	-1	-1	p.Gln363Glu	p.Gln475Glu
chr24	46314477	C	T	MODERATE	MODIFIER	MODIFIER	MODIFIER	MODIFIER	MODIFIER	MODIFIER	MODIFIER	MODIFIER	MODIFIER	MODIFIER	MODIFIER	MODIFIER	MODIFIER	MODIFIER	MODIFIER	MODIFIER	ENSCAFE00000137735	gene:ENSCAFG00000012668	gene:ENSCAFG00000012668	ENSCAFE00000138172	ENSCAFE00000369928	ENSCAFE00000393111	ENSCAFE00000404561	ENSCAFE00000137886	ENSCAFE00000137735
chr24	46314484	CCA	ACA,C	HIGH	MODERATE	MODIFIER	MODIFIER	MODIFIER	MODIFIER	MODIFIER	MODIFIER	MODIFIER	MODIFIER	MODIFIER	MODIFIER	MODIFIER	MODIFIER	MODIFIER	MODIFIER	MODIFIER	MODIFIER	MODIFIER	MODIFIER	MODIFIER	MODIFIER	MODIFIER	MODIFIER	MODIFIER	MODIFIER
chr24	46338985	AG	A	HIGH	MODIFIER	MODIFIER	MODIFIER	MODIFIER	MODIFIER	MODIFIER	MODIFIER	MODIFIER	MODIFIER	MODIFIER	ENSCAFE00000404561	ENSCAFE00000369928	ENSCAFE00000393111	ENSCAFE00000138172	RPS21	ADRM1	gene:ENSCAFG00000012676	gene:ENSCAFG00000012668	gene:ENSCAFG00000012668	gene:ENSCAFG00000012625	gene:ENSCAFG00000012625	9	1	19	4
chr24	46338991	G	A	MODERATE	MODIFIER	MODIFIER	MODIFIER	MODIFIER	MODIFIER	MODIFIER	MODIFIER	MODIFIER	MODIFIER	MODIFIER	ENSCAFE00000404561	ENSCAFE00000369928	ENSCAFE00000393111	ENSCAFE00000138172	RPS21	ADRM1	gene:ENSCAFG00000012676	gene:ENSCAFG00000012668	gene:ENSCAFG00000012668	gene:ENSCAFG00000012625	gene:ENSCAFG00000012625	10	1	19	4
chr24	46375436	C	A	MODERATE	LOW	MODIFIER	MODIFIER	MODIFIER	MODIFIER	MODIFIER	MODIFIER	MODIFIER	MODIFIER	MODIFIER	MODIFIER	MODIFIER	MODIFIER	MODIFIER	MODIFIER	MODIFIER	MODIFIER	MODIFIER	ENSCAFE00000138492	ENSCAFE00000138492	gene:ENSCAFG00000012704	gene:ENSCAFG00000012704	gene:ENSCAFG00000012704	gene:ENSCAFG00000012704	ENSCAFE00000138582
chr24	46667649	T	A	MODERATE	MODIFIER	MODIFIER	MODIFIER	MODIFIER	MODIFIER	ENSCAFE00000303292	ENSCAFE00000138172	gene:ENSCAFG00000012668	gene:ENSCAFG00000012668	COL9A3	gene:ENSCAFG00000012731	14	-1	-1	-1	-1	-1	393	-1	-1	-1	-1	-1	p.Ser393Thr
chr24	46757767	A	G	MODERATE	MODIFIER	MODIFIER	MODIFIER	MODIFIER	ENSCAFE00000310206	ENSCAFE00000395329	SLC17A9	gene:ENSCAFG00000012759	gene:ENSCAFG00000012759	2	2	-1	-1	-1	23	-1	-1	-1	-1	p.His23Arg
chr24	46757836	T	C	MODERATE	MODIFIER	MODIFIER	MODIFIER	MODIFIER	ENSCAFE00000310206	ENSCAFE00000395329	SLC17A9	gene:ENSCAFG00000012759	gene:ENSCAFG00000012759	2	2	-1	-1	-1	46	-1	-1	-1	-1	p.Val46Ala
chr24	46764378	T	C	MODERATE	MODIFIER	MODIFIER	MODIFIER	MODIFIER	ENSCAFE00000395329	ENSCAFE00000310206	SLC17A9	gene:ENSCAFG00000012759	gene:ENSCAFG00000012759	11	10	-1	-1	-1	418	-1	-1	-1	-1	p.Ser418Pro
chr24	46970988	T	G	MODERATE	MODERATE	MODIFIER	MODIFIER	MODIFIER	MODIFIER	MODIFIER	ENSCAFE00000371457	ENSCAFE00000402469	ENSCAFE00000305501	NKAIN4	gene:ENSCAFG00000012785	gene:ENSCAFG00000012785	gene:ENSCAFG00000012785	1	1	1	-1	-1	-1	-1	13	13	-1	-1	-1
chr24	47076851	C	A	MODERATE	MODERATE	MODERATE	MODERATE	MODERATE	MODERATE	MODIFIER	MODIFIER	MODIFIER	MODIFIER	MODIFIER	MODIFIER	MODIFIER	ENSCAFE00000373732	ENSCAFE00000413151	ENSCAFE00000399571	ENSCAFE00000141276	ENSCAFE00000353797	ENSCAFE00000399571	KCNQ2	gene:ENSCAFG00000012931	gene:ENSCAFG00000012931	gene:ENSCAFG00000012931	gene:ENSCAFG00000012931	gene:ENSCAFG00000012931	gene:ENSCAFG00000012931
chr24	47101959	A	G	MODERATE	MODERATE	MODIFIER	MODIFIER	MODIFIER	MODIFIER	ENSCAFE00000296628	ENSCAFE00000296628	ENSCAFE00000333105	gene:ENSCAFG00000028878	gene:ENSCAFG00000028878	gene:ENSCAFG00000028878	4	4	-1	-1	-1	-1	384	211	-1	-1	-1	-1	p.Cys384Arg	p.Cys211Arg
chr25	34195497	G	T	MODERATE	MODERATE	MODERATE	MODERATE	MODERATE	MODIFIER	MODIFIER	MODIFIER	MODIFIER	MODIFIER	MODIFIER	ENSCAFE00000357574	ENSCAFE00000389211	ENSCAFE00000286484	ENSCAFE00000286484	ENSCAFE00000286484	R3HCC1	gene:ENSCAFG00000009210	gene:ENSCAFG00000009210	gene:ENSCAFG00000009210	gene:ENSCAFG00000009210	gene:ENSCAFG00000009210	1	1	1	3
chr25	35087205	C	G	MODERATE	MODERATE	MODERATE	MODERATE	MODIFIER	MODIFIER	MODIFIER	MODIFIER	MODIFIER	MODIFIER	MODIFIER	MODIFIER	MODIFIER	MODIFIER	MODIFIER	MODIFIER	MODIFIER	ENSCAFE00000389753	ENSCAFE00000383531	ENSCAFE00000402231	ENSCAFE00000371222	gene:ENSCAFG00000009613	gene:ENSCAFG00000009613	gene:ENSCAFG00000009613	gene:ENSCAFG00000009613	ENSCAFE00000404997
chr25	36892079	T	TGCAGGTAAGCTGGGAGAGTCTGGGCTTCTGG	HIGH	HIGH	HIGH	MODIFIER	MODIFIER	MODIFIER	MODIFIER	ENSCAFE00000386231	ENSCAFE00000386231	ENSCAFE00000386231	SLC18A1	gene:ENSCAFG00000010147	gene:ENSCAFG00000010147	gene:ENSCAFG00000010147	10	10	10	-1	-1	-1	-1	-1	-1	-1	-1	-1
chr25	44445475	ACAGCAGCAG	ACAG,ACAGCAG,A	MODERATE	MODERATE	MODERATE	MODERATE	MODERATE	MODERATE	MODIFIER	MODIFIER	MODIFIER	MODIFIER	MODIFIER	MODIFIER	MODIFIER	MODIFIER	MODIFIER	ENSCAFE00000325476	ENSCAFE00000325476	ENSCAFE00000325476	ENSCAFE00000325476	ENSCAFE00000325476	ENSCAFE00000325476	GIGYF2	GIGYF2	GIGYF2	gene:ENSCAFG00000011484	gene:ENSCAFG00000011484
chr25	48689281	C	G	MODERATE	MODERATE	MODIFIER	MODIFIER	MODIFIER	MODIFIER	ENSCAFE00000329889	ENSCAFE00000329889	ENSCAFE00000361380	ILKAP	gene:ENSCAFG00000012406	gene:ENSCAFG00000012406	1	1	-1	-1	-1	-1	16	16	-1	-1	-1	-1	p.Arg16Pro	p.Arg16Pro
chr25	50592745	G	T	MODERATE	MODIFIER	MODIFIER	ENSCAFE00000244629	gene:ENSCAFG00000023751	gene:ENSCAFG00000023751	1	-1	-1	47	-1	-1	p.Ser47Arg
chr26	10568580	C	G	MODERATE	MODIFIER	MODIFIER	MODIFIER	MODIFIER	MODIFIER	MODIFIER	ENSCAFE00000287043	gene:ENSCAFG00000031897	ENSCAFE00000378414	ENSCAFE00000287043	DDX54	gene:ENSCAFG00000009029	gene:ENSCAFG00000009029	1	-1	-1	1	-1	-1	-1	5	-1	-1	-1	-1
chr26	10568624	C	G	MODERATE	MODIFIER	MODIFIER	MODIFIER	MODIFIER	MODIFIER	MODIFIER	ENSCAFE00000287043	gene:ENSCAFG00000031897	ENSCAFE00000378414	ENSCAFE00000287043	gene:ENSCAFG00000009029	DDX54	gene:ENSCAFG00000009029	1	-1	-1	-1	-1	-1	-1	47	-1	-1	-1	-1
chr26	10568635	T	TG	HIGH	MODIFIER	MODIFIER	MODIFIER	MODIFIER	MODIFIER	MODIFIER	ENSCAFE00000287043	gene:ENSCAFG00000031897	ENSCAFE00000378414	ENSCAFE00000287043	gene:ENSCAFG00000009029	DDX54	gene:ENSCAFG00000009029	1	-1	-1	-1	-1	-1	-1	43	-1	-1	-1	-1
chr26	10568652	G	GCGAGGGGCGGGGGGCGGGGCGAGGGGCGGGGGCGGGGCC	MODERATE	MODIFIER	MODIFIER	MODIFIER	MODIFIER	MODIFIER	MODIFIER	ENSCAFE00000287043	gene:ENSCAFG00000031897	ENSCAFE00000378414	ENSCAFE00000287043	gene:ENSCAFG00000009029	DDX54	gene:ENSCAFG00000009029	1	-1	-1	-1	-1	-1	-1	37	-1	-1	-1	-1
chr26	13521823	G	A	MODERATE	MODIFIER	MODIFIER	MODIFIER	MODIFIER	MODIFIER	MODIFIER	MODIFIER	MODIFIER	MODIFIER	MODIFIER	MODIFIER	MODIFIER	MODIFIER	ENSCAFE00000411150	ENSCAFE00000359170	ENSCAFE00000322403	ENSCAFE00000315860	ENSCAFE00000322403	ENSCAFE00000322403	C12orf49	FBXW8	gene:ENSCAFG00000009288	gene:ENSCAFG00000009295	gene:ENSCAFG00000009295	gene:ENSCAFG00000009295
chr26	16288425	T	C	MODERATE	MODIFIER	MODIFIER	MODIFIER	MODIFIER	MODIFIER	MODIFIER	MODIFIER	MODIFIER	ENSCAFE00000323372	ENSCAFE00000323372	ENSCAFE00000323372	ENSCAFE00000323372	MSI1	gene:ENSCAFG00000010283	gene:ENSCAFG00000010283	gene:ENSCAFG00000010283	gene:ENSCAFG00000010283	1	1	2	1	-1	-1	-1	-1
chr26	16288428	G	A	MODERATE	MODIFIER	MODIFIER	MODIFIER	MODIFIER	MODIFIER	MODIFIER	MODIFIER	MODIFIER	ENSCAFE00000323372	ENSCAFE00000323372	ENSCAFE00000323372	ENSCAFE00000323372	MSI1	gene:ENSCAFG00000010283	gene:ENSCAFG00000010283	gene:ENSCAFG00000010283	gene:ENSCAFG00000010283	1	1	2	1	-1	-1	-1	-1
chr26	16288435	C	CCCCCG	HIGH	MODIFIER	MODIFIER	MODIFIER	MODIFIER	MODIFIER	MODIFIER	MODIFIER	MODIFIER	ENSCAFE00000323372	ENSCAFE00000323372	ENSCAFE00000323372	ENSCAFE00000323372	MSI1	gene:ENSCAFG00000010283	gene:ENSCAFG00000010283	gene:ENSCAFG00000010283	gene:ENSCAFG00000010283	1	1	2	1	-1	-1	-1	-1
chr26	16288436	A	ATGC	MODERATE	MODIFIER	MODIFIER	MODIFIER	MODIFIER	MODIFIER	MODIFIER	MODIFIER	MODIFIER	ENSCAFE00000323372	ENSCAFE00000323372	ENSCAFE00000323372	ENSCAFE00000323372	MSI1	gene:ENSCAFG00000010283	gene:ENSCAFG00000010283	gene:ENSCAFG00000010283	gene:ENSCAFG00000010283	1	1	2	1	-1	-1	-1	-1
chr26	16288439	A	C	MODERATE	MODIFIER	MODIFIER	MODIFIER	MODIFIER	MODIFIER	MODIFIER	MODIFIER	MODIFIER	ENSCAFE00000323372	ENSCAFE00000323372	ENSCAFE00000323372	ENSCAFE00000323372	MSI1	gene:ENSCAFG00000010283	gene:ENSCAFG00000010283	gene:ENSCAFG00000010283	gene:ENSCAFG00000010283	1	1	2	1	-1	-1	-1	-1
chr26	16288441	A	T	MODERATE	MODIFIER	MODIFIER	MODIFIER	MODIFIER	MODIFIER	MODIFIER	MODIFIER	MODIFIER	ENSCAFE00000323372	ENSCAFE00000323372	ENSCAFE00000323372	ENSCAFE00000323372	MSI1	gene:ENSCAFG00000010283	gene:ENSCAFG00000010283	gene:ENSCAFG00000010283	gene:ENSCAFG00000010283	1	1	2	1	-1	-1	-1	-1
chr26	16288446	CAGA	C	MODERATE	MODIFIER	MODIFIER	MODIFIER	MODIFIER	MODIFIER	MODIFIER	MODIFIER	MODIFIER	ENSCAFE00000323372	ENSCAFE00000323372	ENSCAFE00000323372	ENSCAFE00000323372	MSI1	gene:ENSCAFG00000010283	gene:ENSCAFG00000010283	gene:ENSCAFG00000010283	gene:ENSCAFG00000010283	1	1	2	1	-1	-1	-1	-1
chr26	16288452	C	T	MODERATE	MODIFIER	MODIFIER	MODIFIER	MODIFIER	MODIFIER	MODIFIER	MODIFIER	MODIFIER	ENSCAFE00000323372	ENSCAFE00000323372	ENSCAFE00000323372	ENSCAFE00000323372	MSI1	gene:ENSCAFG00000010283	gene:ENSCAFG00000010283	gene:ENSCAFG00000010283	gene:ENSCAFG00000010283	1	1	2	1	-1	-1	-1	-1
chr26	16288455	T	TC	HIGH	MODIFIER	MODIFIER	MODIFIER	MODIFIER	MODIFIER	MODIFIER	MODIFIER	MODIFIER	ENSCAFE00000323372	ENSCAFE00000323372	ENSCAFE00000323372	ENSCAFE00000323372	MSI1	gene:ENSCAFG00000010283	gene:ENSCAFG00000010283	gene:ENSCAFG00000010283	gene:ENSCAFG00000010283	1	1	2	1	-1	-1	-1	-1
chr26	16288458	A	C	HIGH	MODIFIER	MODIFIER	MODIFIER	MODIFIER	MODIFIER	MODIFIER	MODIFIER	MODIFIER	ENSCAFE00000323372	ENSCAFE00000323372	ENSCAFE00000323372	ENSCAFE00000323372	MSI1	gene:ENSCAFG00000010283	gene:ENSCAFG00000010283	gene:ENSCAFG00000010283	gene:ENSCAFG00000010283	1	1	2	1	-1	-1	-1	-1
chr26	16458785	C	T	MODERATE	MODIFIER	MODIFIER	MODIFIER	MODIFIER	MODIFIER	MODIFIER	MODIFIER	MODIFIER	MODIFIER	MODIFIER	MODIFIER	MODIFIER	MODIFIER	MODIFIER	ENSCAFE00000301497	gene:ENSCAFG00000010389	gene:ENSCAFG00000010389	ENSCAFE00000415480	ENSCAFE00000279235	ENSCAFE00000301497	ENSCAFE00000301497	ENSCAFE00000301497	ENSCAFE00000301497	RNF10	gene:ENSCAFG00000010377
chr26	16827114	C	A	MODERATE	MODIFIER	MODIFIER	MODIFIER	MODIFIER	ENSCAFE00000279780	gene:ENSCAFG00000010502	ENSCAFE00000114553	C12orf43	gene:ENSCAFG00000042294	6	-1	-1	-1	-1	252	-1	-1	-1	-1	p.Lys252Asn
chr26	16827229	A	G	MODERATE	MODIFIER	MODIFIER	MODIFIER	MODIFIER	ENSCAFE00000279780	gene:ENSCAFG00000010502	ENSCAFE00000114553	C12orf43	gene:ENSCAFG00000042294	6	-1	-1	-1	-1	214	-1	-1	-1	-1	p.Ile214Thr
chr26	16827291	TTTC	T	MODERATE	MODIFIER	MODIFIER	MODIFIER	MODIFIER	ENSCAFE00000279780	gene:ENSCAFG00000010502	ENSCAFE00000114553	C12orf43	gene:ENSCAFG00000042294	6	-1	-1	-1	-1	192	-1	-1	-1	-1	p.Lys193del
chr26	17156544	C	T	MODERATE	MODIFIER	MODIFIER	MODIFIER	MODIFIER	ENSCAFE00000116414	ENSCAFE00000116414	ANKRD13A	gene:ENSCAFG00000010637	gene:ENSCAFG00000010637	1	1	-1	-1	-1	24	-1	-1	-1	-1	p.Val24Ile
chr26	22049468	A	G	MODERATE	MODIFIER	MODIFIER	MODIFIER	MODIFIER	ENSCAFE00000129607	ENSCAFE00000392037	TTC28	gene:ENSCAFG00000011849	gene:ENSCAFG00000011849	1	14	-1	-1	-1	9	-1	-1	-1	-1	p.Leu9Pro
chr26	23567493	T	C	MODERATE	MODIFIER	MODIFIER	MODIFIER	MODIFIER	MODIFIER	MODIFIER	MODIFIER	MODIFIER	ENSCAFE00000361006	ENSCAFE00000353759	gene:ENSCAFG00000012703	gene:ENSCAFG00000012742	ENSCAFE00000361006	ENSCAFE00000139135	MTFP1	gene:ENSCAFG00000012742	gene:ENSCAFG00000012742	3	-1	-1	-1	-1	3	-1	-1
chr26	27495950	G	T	MODERATE	MODERATE	MODIFIER	MODIFIER	MODIFIER	MODIFIER	MODIFIER	MODIFIER	MODIFIER	MODIFIER	MODIFIER	MODIFIER	MODIFIER	MODIFIER	MODIFIER	MODIFIER	MODIFIER	MODIFIER	MODIFIER	MODIFIER	MODIFIER	MODIFIER	MODIFIER	ENSCAFE00000382336	ENSCAFE00000357456	ENSCAFE00000366583
chr26	27499029	G	A	MODERATE	MODIFIER	MODIFIER	MODIFIER	MODIFIER	MODIFIER	MODIFIER	MODIFIER	MODIFIER	MODIFIER	MODIFIER	MODIFIER	MODIFIER	MODIFIER	MODIFIER	MODIFIER	MODIFIER	MODIFIER	MODIFIER	MODIFIER	MODIFIER	MODIFIER	ENSCAFE00000366583	ENSCAFE00000382336	gene:ENSCAFG00000049151	ENSCAFE00000357456
chr26	27524153	G	A	MODERATE	MODIFIER	MODIFIER	MODIFIER	MODIFIER	MODIFIER	MODIFIER	MODIFIER	MODIFIER	MODIFIER	ENSCAFE00000394951	ENSCAFE00000360689	ENSCAFE00000411275	ENSCAFE00000279353	gene:ENSCAFG00000028847	gene:ENSCAFG00000015176	gene:ENSCAFG00000015176	gene:ENSCAFG00000028847	gene:ENSCAFG00000028847	gene:ENSCAFG00000028847	2	1	1	1	-1	-1
chr26	27939825	C	T	MODERATE	MODIFIER	MODIFIER	MODIFIER	MODIFIER	MODIFIER	MODIFIER	MODIFIER	MODIFIER	MODIFIER	MODIFIER	MODIFIER	MODIFIER	MODIFIER	MODIFIER	MODIFIER	MODIFIER	ENSCAFE00000371953	ENSCAFE00000150464	ENSCAFE00000382466	ENSCAFE00000394428	ENSCAFE00000363012	ENSCAFE00000392338	ENSCAFE00000394428	ENSCAFE00000394428	BCR
chr26	27974691	A	G	MODERATE	MODIFIER	MODIFIER	MODIFIER	MODIFIER	MODIFIER	MODIFIER	MODIFIER	MODIFIER	MODIFIER	MODIFIER	MODIFIER	MODIFIER	MODIFIER	MODIFIER	MODIFIER	MODIFIER	MODIFIER	ENSCAFE00000402033	ENSCAFE00000150464	ENSCAFE00000382466	ENSCAFE00000394428	ENSCAFE00000363012	ENSCAFE00000392338	ENSCAFE00000371953	ENSCAFE00000394428
chr26	28378203	C	T	MODERATE	MODERATE	MODIFIER	MODIFIER	MODIFIER	ENSCAFE00000313750	ENSCAFE00000313750	CABIN1	gene:ENSCAFG00000013995	gene:ENSCAFG00000013995	32	29	-1	-1	-1	1702	1513	-1	-1	-1	p.Gly1702Ser	p.Gly1513Ser
chr26	28604742	G	C	MODERATE	MODIFIER	MODIFIER	MODIFIER	MODIFIER	MODIFIER	ENSCAFE00000292591	ENSCAFE00000240003	gene:ENSCAFG00000014043	gene:ENSCAFG00000029652	gene:ENSCAFG00000029652	gene:ENSCAFG00000014043	1	1	-1	-1	-1	-1	168	-1	-1	-1	-1	-1	p.Val168Leu
chr26	28653064	G	C	MODERATE	MODIFIER	MODIFIER	MODIFIER	MODIFIER	MODIFIER	MODIFIER	MODIFIER	MODIFIER	ENSCAFE00000352978	gene:ENSCAFG00000014082	gene:ENSCAFG00000014082	gene:ENSCAFG00000014082	ENSCAFE00000153759	ENSCAFE00000153759	ENSCAFE00000153759	SLC2A11	gene:ENSCAFG00000014082	10	-1	-1	-1	-1	-1	-1	-1
chr26	28793641	C	T	MODERATE	MODIFIER	MODIFIER	ENSCAFE00000321934	gene:ENSCAFG00000014139	gene:ENSCAFG00000014139	3	-1	-1	166	-1	-1	p.Arg166Lys
chr26	29529673	A	G	MODERATE	MODIFIER	MODIFIER	MODIFIER	MODIFIER	MODIFIER	ENSCAFE00000242024	ENSCAFE00000371651	GP1BB	TBX1	gene:ENSCAFG00000029230	gene:ENSCAFG00000014503	6	3	-1	-1	-1	-1	374	-1	-1	-1	-1	-1	p.Val374Ala
chr27	1009650	A	G	MODERATE	MODIFIER	MODIFIER	ENSCAFE00000305264	NFE2	gene:ENSCAFG00000030927	3	-1	-1	170	-1	-1	p.Ser170Gly
chr27	1010257	A	C	MODERATE	MODIFIER	MODIFIER	ENSCAFE00000305264	NFE2	gene:ENSCAFG00000030927	3	-1	-1	372	-1	-1	p.Glu372Ala
chr27	1110978	A	C	MODERATE	MODIFIER	MODIFIER	ENSCAFE00000286838	SMUG1	gene:ENSCAFG00000006603	3	-1	-1	250	-1	-1	p.Gln250Pro
chr27	3164524	A	G	MODERATE	MODIFIER	MODIFIER	ENSCAFE00000365891	gene:ENSCAFG00000049416	gene:ENSCAFG00000049416	2	-1	-1	163	-1	-1	p.Asn163Asp
chr27	3164554	A	G	MODERATE	MODIFIER	MODIFIER	ENSCAFE00000365891	gene:ENSCAFG00000049416	gene:ENSCAFG00000049416	2	-1	-1	173	-1	-1	p.Ser173Gly
chr27	10341044	C	CG	HIGH	MODIFIER	MODIFIER	MODIFIER	MODIFIER	MODIFIER	MODIFIER	MODIFIER	MODIFIER	MODIFIER	MODIFIER	MODIFIER	MODIFIER	MODIFIER	MODIFIER	ENSCAFE00000299449	ENSCAFE00000328982	gene:ENSCAFG00000009729	ENSCAFE00000357559	ENSCAFE00000392402	ENSCAFE00000419867	gene:ENSCAFG00000009729	ENSCAFE00000357559	gene:ENSCAFG00000009729	gene:ENSCAFG00000009729	ENSCAFE00000392402
chr27	22536216	C	CCCGCCGCCGCCG,CCCGCCGCCGCCGCCG	MODERATE	MODERATE	MODERATE	MODERATE	MODERATE	MODERATE	MODERATE	MODERATE	MODIFIER	MODIFIER	MODIFIER	MODIFIER	MODIFIER	MODIFIER	MODIFIER	MODIFIER	MODIFIER	MODIFIER	ENSCAFE00000421710	ENSCAFE00000421710	ENSCAFE00000421710	ENSCAFE00000421710	ENSCAFE00000421710	ENSCAFE00000421710	ENSCAFE00000421710	ENSCAFE00000421710
chr28	1077273	G	C	MODERATE	MODIFIER	MODIFIER	MODIFIER	MODIFIER	MODIFIER	MODIFIER	MODIFIER	MODIFIER	ENSCAFE00000380101	ENSCAFE00000072431	ENSCAFE00000408256	ENSCAFE00000317296	VSTM4	gene:ENSCAFG00000006604	gene:ENSCAFG00000006604	gene:ENSCAFG00000006604	gene:ENSCAFG00000006604	6	1	1	4	-1	-1	-1	-1
chr28	1249185	A	G	MODERATE	MODIFIER	MODIFIER	ENSCAFE00000281317	C28H10orf71	gene:ENSCAFG00000028751	1	-1	-1	1357	-1	-1	p.Lys1357Glu
chr28	3994066	G	GGTCGCC	MODERATE	MODERATE	MODERATE	MODIFIER	MODIFIER	MODIFIER	MODIFIER	ENSCAFE00000406732	ENSCAFE00000299406	ENSCAFE00000299406	RET	gene:ENSCAFG00000007076	gene:ENSCAFG00000007076	gene:ENSCAFG00000007076	1	1	1	-1	-1	-1	-1	7	7	7	-1	-1
chr28	5445103	T	C	MODERATE	MODIFIER	MODIFIER	MODIFIER	MODIFIER	ENSCAFE00000359192	ENSCAFE00000394984	HTR7	gene:ENSCAFG00000007224	gene:ENSCAFG00000007224	3	2	-1	-1	-1	437	-1	-1	-1	-1	p.Asn437Ser
chr28	5472426	G	A	MODERATE	MODIFIER	MODIFIER	MODIFIER	MODIFIER	MODIFIER	MODIFIER	MODIFIER	ENSCAFE00000374153	ENSCAFE00000394984	ENSCAFE00000359192	HTR7	gene:ENSCAFG00000047558	gene:ENSCAFG00000007224	gene:ENSCAFG00000047558	gene:ENSCAFG00000007224	1	1	1	-1	-1	-1	-1	-1	720	-1
chr28	6255930	G	A	MODERATE	MODIFIER	MODIFIER	ENSCAFE00000389123	gene:ENSCAFG00000007296	gene:ENSCAFG00000007296	4	-1	-1	325	-1	-1	p.Ala325Val
chr28	6256020	A	T	MODERATE	MODIFIER	MODIFIER	ENSCAFE00000389123	gene:ENSCAFG00000007296	gene:ENSCAFG00000007296	4	-1	-1	295	-1	-1	p.Phe295Tyr
chr28	6256580	T	C	MODERATE	MODIFIER	MODIFIER	ENSCAFE00000389123	gene:ENSCAFG00000007296	gene:ENSCAFG00000007296	3	-1	-1	120	-1	-1	p.His120Arg
chr28	6285805	A	G	MODERATE	MODERATE	MODERATE	MODERATE	MODERATE	MODIFIER	MODIFIER	MODIFIER	MODIFIER	MODIFIER	MODIFIER	ENSCAFE00000280865	ENSCAFE00000280865	ENSCAFE00000280865	ENSCAFE00000280865	ENSCAFE00000280865	TNKS2	gene:ENSCAFG00000007302	gene:ENSCAFG00000007302	gene:ENSCAFG00000007302	gene:ENSCAFG00000007302	gene:ENSCAFG00000007302	1	1	1	1
chr28	6884011	A	T	MODERATE	MODIFIER	MODIFIER	MODIFIER	MODIFIER	MODIFIER	MODIFIER	ENSCAFE00000414959	ENSCAFE00000414959	ENSCAFE00000414959	IDE	gene:ENSCAFG00000007467	gene:ENSCAFG00000007467	gene:ENSCAFG00000007467	14	12	12	-1	-1	-1	-1	522	-1	-1	-1	-1
chr28	6884014	AT	A	HIGH	MODIFIER	MODIFIER	MODIFIER	MODIFIER	MODIFIER	MODIFIER	ENSCAFE00000414959	ENSCAFE00000414959	ENSCAFE00000414959	IDE	gene:ENSCAFG00000007467	gene:ENSCAFG00000007467	gene:ENSCAFG00000007467	13	12	12	-1	-1	-1	-1	521	-1	-1	-1	-1
chr28	6884019	T	C	MODERATE	MODIFIER	MODIFIER	MODIFIER	MODIFIER	MODIFIER	MODIFIER	ENSCAFE00000414959	ENSCAFE00000414959	ENSCAFE00000414959	IDE	gene:ENSCAFG00000007467	gene:ENSCAFG00000007467	gene:ENSCAFG00000007467	13	12	12	-1	-1	-1	-1	520	-1	-1	-1	-1
chr28	6884022	A	AT	HIGH	MODIFIER	MODIFIER	MODIFIER	MODIFIER	MODIFIER	MODIFIER	ENSCAFE00000414959	ENSCAFE00000414959	ENSCAFE00000414959	IDE	gene:ENSCAFG00000007467	gene:ENSCAFG00000007467	gene:ENSCAFG00000007467	13	12	12	-1	-1	-1	-1	519	-1	-1	-1	-1
chr28	6884035	G	T	MODERATE	MODIFIER	MODIFIER	MODIFIER	MODIFIER	MODIFIER	MODIFIER	ENSCAFE00000414959	ENSCAFE00000414959	ENSCAFE00000414959	IDE	gene:ENSCAFG00000007467	gene:ENSCAFG00000007467	gene:ENSCAFG00000007467	13	12	12	-1	-1	-1	-1	515	-1	-1	-1	-1
chr28	6884041	AT	A	HIGH	MODIFIER	MODIFIER	MODIFIER	MODIFIER	MODIFIER	MODIFIER	ENSCAFE00000414959	ENSCAFE00000414959	ENSCAFE00000414959	IDE	gene:ENSCAFG00000007467	gene:ENSCAFG00000007467	gene:ENSCAFG00000007467	13	12	12	-1	-1	-1	-1	512	-1	-1	-1	-1
chr28	10649473	A	C	MODERATE	MODIFIER	MODIFIER	ENSCAFE00000363922	FRAT2	gene:ENSCAFG00000043585	1	-1	-1	72	-1	-1	p.Leu72Arg
chr28	10890840	TGGCGGCGGCGGC	T,TGGCGGCGGCGGCGGCGGC	MODERATE	MODERATE	MODERATE	MODERATE	MODERATE	MODERATE	MODIFIER	MODIFIER	MODIFIER	MODIFIER	MODIFIER	MODIFIER	MODIFIER	MODIFIER	ENSCAFE00000354721	ENSCAFE00000099792	ENSCAFE00000354721	ENSCAFE00000354721	ENSCAFE00000099792	ENSCAFE00000354721	gene:ENSCAFG00000009222	gene:ENSCAFG00000009222	gene:ENSCAFG00000009222	gene:ENSCAFG00000009222	gene:ENSCAFG00000009222	gene:ENSCAFG00000009222
chr28	13216236	A	G	MODERATE	MODERATE	MODERATE	MODERATE	MODERATE	MODERATE	MODERATE	MODIFIER	MODIFIER	MODIFIER	MODIFIER	MODIFIER	MODIFIER	MODIFIER	MODIFIER	ENSCAFE00000356852	ENSCAFE00000412826	ENSCAFE00000372357	ENSCAFE00000298540	ENSCAFE00000356852	ENSCAFE00000412826	ENSCAFE00000372357	SEC31B	gene:ENSCAFG00000009685	gene:ENSCAFG00000009685	gene:ENSCAFG00000009685
chr28	13228465	C	T	MODERATE	MODERATE	MODERATE	MODERATE	MODERATE	MODERATE	MODERATE	MODIFIER	MODIFIER	MODIFIER	MODIFIER	MODIFIER	MODIFIER	MODIFIER	MODIFIER	ENSCAFE00000356852	ENSCAFE00000412826	ENSCAFE00000372357	ENSCAFE00000298540	ENSCAFE00000356852	ENSCAFE00000412826	ENSCAFE00000372357	SEC31B	gene:ENSCAFG00000009685	gene:ENSCAFG00000009685	gene:ENSCAFG00000009685
chr28	14412666	CA	C	HIGH	HIGH	HIGH	HIGH	HIGH	HIGH	MODIFIER	MODIFIER	MODIFIER	MODIFIER	MODIFIER	MODIFIER	MODIFIER	ENSCAFE00000302569	ENSCAFE00000302569	ENSCAFE00000302569	ENSCAFE00000302569	ENSCAFE00000302569	ENSCAFE00000302569	KCNIP2	gene:ENSCAFG00000009952	gene:ENSCAFG00000009952	gene:ENSCAFG00000009952	gene:ENSCAFG00000009952	gene:ENSCAFG00000009952	gene:ENSCAFG00000009952
chr28	14412670	G	GC	HIGH	HIGH	HIGH	HIGH	HIGH	HIGH	MODIFIER	MODIFIER	MODIFIER	MODIFIER	MODIFIER	MODIFIER	MODIFIER	ENSCAFE00000302569	ENSCAFE00000302569	ENSCAFE00000302569	ENSCAFE00000302569	ENSCAFE00000302569	ENSCAFE00000302569	KCNIP2	gene:ENSCAFG00000009952	gene:ENSCAFG00000009952	gene:ENSCAFG00000009952	gene:ENSCAFG00000009952	gene:ENSCAFG00000009952	gene:ENSCAFG00000009952
chr28	16266733	C	T	MODERATE	MODIFIER	MODIFIER	ENSCAFE00000114507	gene:ENSCAFG00000010495	gene:ENSCAFG00000010495	1	-1	-1	107	-1	-1	p.Arg107Cys
chr28	16351280	A	G	MODERATE	MODERATE	LOW	LOW	LOW	MODIFIER	MODIFIER	MODIFIER	MODIFIER	MODIFIER	MODIFIER	MODIFIER	MODIFIER	MODIFIER	MODIFIER	ENSCAFE00000284826	ENSCAFE00000284826	ENSCAFE00000272280	ENSCAFE00000272280	ENSCAFE00000272280	gene:ENSCAFG00000010516	ENSCAFE00000291396	gene:ENSCAFG00000010516	ENSCAFE00000291396	COL17A1	gene:ENSCAFG00000010547
chr28	16361686	C	T	MODERATE	MODIFIER	MODIFIER	MODIFIER	MODIFIER	MODIFIER	MODIFIER	MODIFIER	MODIFIER	MODIFIER	MODIFIER	ENSCAFE00000284826	ENSCAFE00000272280	ENSCAFE00000284826	ENSCAFE00000272280	ENSCAFE00000272280	COL17A1	gene:ENSCAFG00000010547	gene:ENSCAFG00000010547	gene:ENSCAFG00000010547	gene:ENSCAFG00000010547	gene:ENSCAFG00000010547	20	32	34	32
chr28	16531596	C	T	MODERATE	MODIFIER	MODIFIER	ENSCAFE00000115352	CFAP43	gene:ENSCAFG00000010560	6	-1	-1	291	-1	-1	p.Val291Ile
chr28	16910120	GGGCGGC	G,GGGC	MODERATE	MODERATE	MODERATE	MODERATE	MODIFIER	MODIFIER	MODIFIER	MODIFIER	MODIFIER	MODIFIER	ENSCAFE00000283131	ENSCAFE00000283131	ENSCAFE00000283131	ENSCAFE00000283131	SORCS3	SORCS3	gene:ENSCAFG00000010623	gene:ENSCAFG00000010623	gene:ENSCAFG00000010623	gene:ENSCAFG00000010623	1	1	1	1	-1	-1
chr28	21972092	G	A	MODERATE	MODIFIER	MODIFIER	MODIFIER	MODIFIER	MODIFIER	MODIFIER	ENSCAFE00000372664	ENSCAFE00000412624	ENSCAFE00000295766	RBM20	gene:ENSCAFG00000010785	gene:ENSCAFG00000010785	gene:ENSCAFG00000010785	1	1	3	-1	-1	-1	-1	60	-1	-1	-1	-1
chr28	33346577	G	A	MODERATE	MODIFIER	MODIFIER	MODIFIER	MODIFIER	MODIFIER	MODIFIER	ENSCAFE00000138764	ENSCAFE00000138764	ENSCAFE00000138764	CPXM2	gene:ENSCAFG00000012718	gene:ENSCAFG00000012718	gene:ENSCAFG00000012718	1	7	1	-1	-1	-1	-1	20	-1	-1	-1	-1
chr28	35095734	GAA	G	HIGH	MODIFIER	MODIFIER	ENSCAFE00000266242	FANK1	gene:ENSCAFG00000012954	1	-1	-1	19	-1	-1	p.Arg20fs
chr28	35485298	CG	C,CGGG,CGGGG	HIGH	HIGH	HIGH	HIGH	MODERATE	MODERATE	MODIFIER	MODIFIER	MODIFIER	MODIFIER	MODIFIER	MODIFIER	MODIFIER	MODIFIER	MODIFIER	ENSCAFE00000300019	ENSCAFE00000300019	ENSCAFE00000300019	ENSCAFE00000300019	ENSCAFE00000300019	ENSCAFE00000300019	ADAM12	ADAM12	ADAM12	gene:ENSCAFG00000012986	gene:ENSCAFG00000012986
chr28	36140805	T	C	MODERATE	MODIFIER	MODIFIER	MODIFIER	MODIFIER	MODIFIER	MODIFIER	MODIFIER	MODIFIER	MODIFIER	ENSCAFE00000281242	ENSCAFE00000395941	ENSCAFE00000310885	ENSCAFE00000322815	DOCK1	INSYN2A	gene:ENSCAFG00000013062	gene:ENSCAFG00000013123	gene:ENSCAFG00000013062	gene:ENSCAFG00000013062	3	29	27	25	-1	-1
chr29	41093268	A	G	MODERATE	MODIFIER	MODIFIER	MODIFIER	MODIFIER	MODIFIER	MODIFIER	MODIFIER	MODIFIER	MODIFIER	MODIFIER	ENSCAFE00000394111	ENSCAFE00000392425	ENSCAFE00000269660	ENSCAFE00000269660	ENSCAFE00000269660	CPQ	gene:ENSCAFG00000009482	gene:ENSCAFG00000009482	gene:ENSCAFG00000009482	gene:ENSCAFG00000009482	gene:ENSCAFG00000009482	1	1	1	1
chr29	41768489	G	A	MODERATE	MODIFIER	MODIFIER	ENSCAFE00000102876	OR6C75C	gene:ENSCAFG00000009495	1	-1	-1	307	-1	-1	p.Ala307Val
chr3	24170326	T	C	MODERATE	MODERATE	MODERATE	MODERATE	MODERATE	MODIFIER	MODIFIER	MODIFIER	MODIFIER	MODIFIER	MODIFIER	MODIFIER	MODIFIER	MODIFIER	MODIFIER	ENSCAFE00000393362	ENSCAFE00000092165	ENSCAFE00000092165	ENSCAFE00000092165	ENSCAFE00000092165	ENSCAFE00000092165	ENSCAFE00000092165	VCAN	gene:ENSCAFG00000008582	gene:ENSCAFG00000008582	gene:ENSCAFG00000008582
chr3	24170837	C	T	MODERATE	MODERATE	MODERATE	MODERATE	MODERATE	MODIFIER	MODIFIER	MODIFIER	MODIFIER	MODIFIER	MODIFIER	MODIFIER	MODIFIER	MODIFIER	MODIFIER	ENSCAFE00000393362	ENSCAFE00000092165	ENSCAFE00000092165	ENSCAFE00000092165	ENSCAFE00000092165	ENSCAFE00000092165	ENSCAFE00000092165	VCAN	gene:ENSCAFG00000008582	gene:ENSCAFG00000008582	gene:ENSCAFG00000008582
chr3	24170928	A	G	MODERATE	MODERATE	MODERATE	MODERATE	MODERATE	MODIFIER	MODIFIER	MODIFIER	MODIFIER	MODIFIER	MODIFIER	MODIFIER	MODIFIER	MODIFIER	MODIFIER	ENSCAFE00000393362	ENSCAFE00000092165	ENSCAFE00000092165	ENSCAFE00000092165	ENSCAFE00000092165	ENSCAFE00000092165	ENSCAFE00000092165	VCAN	gene:ENSCAFG00000008582	gene:ENSCAFG00000008582	gene:ENSCAFG00000008582
chr3	24190963	T	C	MODERATE	MODERATE	MODERATE	MODERATE	MODERATE	MODIFIER	MODIFIER	MODIFIER	MODIFIER	MODIFIER	MODIFIER	MODIFIER	MODIFIER	MODIFIER	MODIFIER	ENSCAFE00000393362	ENSCAFE00000092165	ENSCAFE00000092165	ENSCAFE00000092165	ENSCAFE00000092165	ENSCAFE00000092165	ENSCAFE00000092165	VCAN	gene:ENSCAFG00000008582	gene:ENSCAFG00000008582	gene:ENSCAFG00000008582
chr3	25210104	G	C	MODERATE	LOW	LOW	MODIFIER	MODIFIER	MODIFIER	MODIFIER	MODIFIER	MODIFIER	MODIFIER	MODIFIER	ENSCAFE00000081304	ENSCAFE00000316999	ENSCAFE00000316999	ENSCAFE00000401978	ATG10	RPS23	gene:ENSCAFG00000007487	gene:ENSCAFG00000030896	gene:ENSCAFG00000007487	gene:ENSCAFG00000008646	gene:ENSCAFG00000030896	2	3	3	5
chr3	25435896	C	T	MODERATE	MODIFIER	MODIFIER	ENSCAFE00000381603	ATG10	gene:ENSCAFG00000008646	1	-1	-1	82	-1	-1	p.Arg82His
chr3	25435920	A	T	MODERATE	MODIFIER	MODIFIER	ENSCAFE00000381603	ATG10	gene:ENSCAFG00000008646	1	-1	-1	74	-1	-1	p.Val74Asp
chr3	25967726	C	T	MODERATE	MODERATE	MODIFIER	MODIFIER	MODIFIER	MODIFIER	MODIFIER	MODIFIER	MODIFIER	MODIFIER	ENSCAFE00000373502	ENSCAFE00000373502	ENSCAFE00000093465	ENSCAFE00000093465	ACOT12	ZCCHC9	gene:ENSCAFG00000008698	gene:ENSCAFG00000008698	gene:ENSCAFG00000008703	gene:ENSCAFG00000008703	6	5	12	11	-1	-1
chr3	26286734	ATTTTTT	A	MODERATE	MODIFIER	MODIFIER	MODIFIER	MODIFIER	MODIFIER	MODIFIER	MODIFIER	MODIFIER	ENSCAFE00000315597	ENSCAFE00000314044	ENSCAFE00000393232	ENSCAFE00000314044	gene:ENSCAFG00000008744	gene:ENSCAFG00000008744	gene:ENSCAFG00000008744	RASGRF2	gene:ENSCAFG00000008744	1	-1	-1	-1	-1	-1	-1	-1
chr3	26477703	C	A	MODERATE	MODIFIER	MODIFIER	MODIFIER	MODIFIER	MODIFIER	ENSCAFE00000387721	ENSCAFE00000368422	MSH3	gene:ENSCAFG00000042278	gene:ENSCAFG00000008788	gene:ENSCAFG00000042278	1	7	-1	-1	-1	-1	602	-1	-1	-1	-1	-1	p.Gln602Lys
chr3	26477787	C	A	MODERATE	MODIFIER	MODIFIER	MODIFIER	MODIFIER	MODIFIER	ENSCAFE00000387721	ENSCAFE00000368422	MSH3	gene:ENSCAFG00000042278	gene:ENSCAFG00000008788	gene:ENSCAFG00000042278	1	7	-1	-1	-1	-1	630	-1	-1	-1	-1	-1	p.Leu630Ile
chr3	26935298	A	ACAT	MODERATE	MODIFIER	MODIFIER	MODIFIER	MODIFIER	MODIFIER	MODIFIER	ENSCAFE00000096399	ENSCAFE00000390041	ENSCAFE00000389267	gene:ENSCAFG00000043893	gene:ENSCAFG00000043893	gene:ENSCAFG00000008941	gene:ENSCAFG00000008941	2	-1	-1	-1	-1	-1	-1	136	-1	-1	-1	-1
chr3	27227623	C	T	MODERATE	MODERATE	MODIFIER	MODIFIER	MODIFIER	ENSCAFE00000291134	ENSCAFE00000419285	CMYA5	gene:ENSCAFG00000009031	gene:ENSCAFG00000009031	1	1	-1	-1	-1	2662	2662	-1	-1	-1	p.Val2662Ile	p.Val2662Ile
chr3	27227934	T	A	MODERATE	MODERATE	MODIFIER	MODIFIER	MODIFIER	ENSCAFE00000291134	ENSCAFE00000419285	CMYA5	gene:ENSCAFG00000009031	gene:ENSCAFG00000009031	1	1	-1	-1	-1	2558	2558	-1	-1	-1	p.Asp2558Val	p.Asp2558Val
chr3	27229848	T	A	MODERATE	MODERATE	MODIFIER	MODIFIER	MODIFIER	ENSCAFE00000291134	ENSCAFE00000419285	CMYA5	gene:ENSCAFG00000009031	gene:ENSCAFG00000009031	1	1	-1	-1	-1	1920	1920	-1	-1	-1	p.Glu1920Val	p.Glu1920Val
chr3	27231579	A	G	MODERATE	MODERATE	MODIFIER	MODIFIER	MODIFIER	ENSCAFE00000291134	ENSCAFE00000419285	CMYA5	gene:ENSCAFG00000009031	gene:ENSCAFG00000009031	1	1	-1	-1	-1	1343	1343	-1	-1	-1	p.Met1343Thr	p.Met1343Thr
chr3	27646396	T	A	MODERATE	MODIFIER	MODIFIER	ENSCAFE00000329440	JMY	gene:ENSCAFG00000009055	3	-1	-1	116	-1	-1	p.His116Leu
chr3	27646638	A	C	HIGH	MODIFIER	MODIFIER	ENSCAFE00000329440	JMY	gene:ENSCAFG00000009055	1	-1	-1	-1	-1	-1
chr3	27734295	C	T	MODERATE	MODERATE	MODERATE	MODIFIER	MODIFIER	MODIFIER	MODIFIER	ENSCAFE00000280515	ENSCAFE00000280515	ENSCAFE00000280515	BHMT	gene:ENSCAFG00000009093	gene:ENSCAFG00000009093	gene:ENSCAFG00000009093	8	8	5	-1	-1	-1	-1	402	392	249	-1	-1
chr3	28100060	C	G	MODERATE	MODIFIER	MODIFIER	ENSCAFE00000366371	gene:ENSCAFG00000046587	gene:ENSCAFG00000046587	2	-1	-1	99	-1	-1	p.Pro99Ala
chr3	29071085	CT	C	HIGH	MODIFIER	MODIFIER	MODIFIER	MODIFIER	ENSCAFE00000099702	ENSCAFE00000299755	gene:ENSCAFG00000009227	OTP	gene:ENSCAFG00000009215	2	-1	-1	-1	-1	251	-1	-1	-1	-1	p.Cys251fs
chr3	29071122	CT	C	HIGH	MODIFIER	MODIFIER	MODIFIER	MODIFIER	ENSCAFE00000099702	ENSCAFE00000299755	gene:ENSCAFG00000009227	OTP	gene:ENSCAFG00000009215	2	-1	-1	-1	-1	263	-1	-1	-1	-1	p.Leu263fs
chr3	29071156	GC	G	HIGH	MODIFIER	MODIFIER	MODIFIER	MODIFIER	ENSCAFE00000099702	ENSCAFE00000299755	gene:ENSCAFG00000009227	OTP	gene:ENSCAFG00000009215	2	-1	-1	-1	-1	274	-1	-1	-1	-1	p.Ala275fs
chr3	29682742	G	A	MODERATE	MODIFIER	MODIFIER	MODIFIER	MODIFIER	ENSCAFE00000100438	ENSCAFE00000100438	gene:ENSCAFG00000009268	AGGF1	gene:ENSCAFG00000009268	1	-1	-1	-1	-1	12	-1	-1	-1	-1	p.Ala12Val
chr3	29845045	T	C	MODERATE	MODIFIER	MODIFIER	ENSCAFE00000167934	gene:ENSCAFG00000044756	gene:ENSCAFG00000044756	1	-1	-1	14	-1	-1	p.Ser14Pro
chr3	29872996	A	G	MODERATE	MODIFIER	MODIFIER	MODIFIER	MODIFIER	ENSCAFE00000100597	gene:ENSCAFG00000044756	ENSCAFE00000167934	F2R	gene:ENSCAFG00000009284	2	-1	-1	-1	-1	122	-1	-1	-1	-1	p.Val122Ala
chr3	29898794	C	T	MODERATE	MODERATE	MODERATE	MODERATE	MODERATE	MODERATE	MODERATE	MODERATE	MODERATE	MODIFIER	MODIFIER	MODIFIER	MODIFIER	MODIFIER	MODIFIER	MODIFIER	MODIFIER	MODIFIER	MODIFIER	ENSCAFE00000292812	ENSCAFE00000292812	ENSCAFE00000292812	ENSCAFE00000292812	ENSCAFE00000292812	ENSCAFE00000292812	ENSCAFE00000292812
chr3	36364693	A	C	MODERATE	MODIFIER	MODIFIER	ENSCAFE00000110356	MAGEL2	gene:ENSCAFG00000010136	1	-1	-1	255	-1	-1	p.Lys255Thr
chr3	37255012	T	C	MODERATE	MODIFIER	MODIFIER	ENSCAFE00000104391	gene:ENSCAFG00000008655	gene:ENSCAFG00000008655	2	-1	-1	158	-1	-1	p.Tyr158Cys
chr3	37255525	T	C	MODERATE	MODIFIER	MODIFIER	ENSCAFE00000104391	gene:ENSCAFG00000008655	gene:ENSCAFG00000008655	1	-1	-1	40	-1	-1	p.His40Arg
chr3	37302023	T	C	MODERATE	MODIFIER	MODIFIER	ENSCAFE00000106152	gene:ENSCAFG00000024419	gene:ENSCAFG00000024419	1	-1	-1	94	-1	-1	p.Phe94Leu
chr3	37302045	A	G	MODERATE	MODIFIER	MODIFIER	ENSCAFE00000106152	gene:ENSCAFG00000024419	gene:ENSCAFG00000024419	1	-1	-1	101	-1	-1	p.Asn101Ser
chr3	37547122	T	G	MODERATE	MODERATE	MODIFIER	MODIFIER	MODIFIER	ENSCAFE00000301923	ENSCAFE00000301923	OTUD7A	gene:ENSCAFG00000010286	gene:ENSCAFG00000010286	13	14	-1	-1	-1	641	606	-1	-1	-1	p.Cys641Gly	p.Cys606Gly
chr3	37547139	A	C	MODERATE	MODERATE	MODIFIER	MODIFIER	MODIFIER	ENSCAFE00000301923	ENSCAFE00000301923	OTUD7A	gene:ENSCAFG00000010286	gene:ENSCAFG00000010286	13	14	-1	-1	-1	646	611	-1	-1	-1	p.Arg646Ser	p.Arg611Ser
chr3	37547155	T	A	MODERATE	MODERATE	MODIFIER	MODIFIER	MODIFIER	ENSCAFE00000301923	ENSCAFE00000301923	OTUD7A	gene:ENSCAFG00000010286	gene:ENSCAFG00000010286	13	14	-1	-1	-1	652	617	-1	-1	-1	p.Cys652Ser	p.Cys617Ser
chr3	37547161	A	G	MODERATE	MODERATE	MODIFIER	MODIFIER	MODIFIER	ENSCAFE00000301923	ENSCAFE00000301923	OTUD7A	gene:ENSCAFG00000010286	gene:ENSCAFG00000010286	13	14	-1	-1	-1	654	619	-1	-1	-1	p.Lys654Glu	p.Lys619Glu
chr3	37879887	A	G	MODERATE	MODERATE	MODERATE	MODIFIER	MODIFIER	MODIFIER	MODIFIER	MODIFIER	MODIFIER	ENSCAFE00000375724	ENSCAFE00000357257	ENSCAFE00000414511	gene:ENSCAFG00000020506	ENSCAFE00000224122	TRPM1	gene:ENSCAFG00000010306	gene:ENSCAFG00000010306	gene:ENSCAFG00000010306	4	5	4	-1	-1	-1	-1	-1
chr3	38038038	A	G	MODERATE	MODERATE	MODERATE	MODERATE	MODIFIER	MODIFIER	MODIFIER	MODIFIER	MODIFIER	ENSCAFE00000388810	ENSCAFE00000306944	ENSCAFE00000388810	ENSCAFE00000388810	FAN1	gene:ENSCAFG00000010347	gene:ENSCAFG00000010347	gene:ENSCAFG00000010347	gene:ENSCAFG00000010347	4	4	3	4	-1	-1	-1	-1
chr3	39241216	T	C	MODERATE	MODERATE	MODERATE	MODERATE	MODIFIER	MODIFIER	MODIFIER	MODIFIER	MODIFIER	MODIFIER	MODIFIER	MODIFIER	ENSCAFE00000113641	ENSCAFE00000113641	ENSCAFE00000113641	ENSCAFE00000113641	ENSCAFE00000397784	TJP1	TARS3	gene:ENSCAFG00000010407	gene:ENSCAFG00000010407	gene:ENSCAFG00000010407	gene:ENSCAFG00000010407	gene:ENSCAFG00000010453	1	1
chr3	40037706	A	C	MODERATE	MODERATE	MODERATE	MODERATE	MODIFIER	MODIFIER	MODIFIER	MODIFIER	MODIFIER	ENSCAFE00000115744	ENSCAFE00000115744	ENSCAFE00000115744	ENSCAFE00000115744	LRRK1	gene:ENSCAFG00000010594	gene:ENSCAFG00000010594	gene:ENSCAFG00000010594	gene:ENSCAFG00000010594	17	17	17	17	-1	-1	-1	-1
chr3	40168587	A	C	MODERATE	MODERATE	MODERATE	MODIFIER	MODIFIER	MODIFIER	MODIFIER	ENSCAFE00000278278	ENSCAFE00000278278	ENSCAFE00000278278	ALDH1A3	gene:ENSCAFG00000010617	gene:ENSCAFG00000010617	gene:ENSCAFG00000010617	1	1	1	-1	-1	-1	-1	6	6	6	-1	-1
chr3	40168588	A	C	MODERATE	MODERATE	MODERATE	MODIFIER	MODIFIER	MODIFIER	MODIFIER	ENSCAFE00000278278	ENSCAFE00000278278	ENSCAFE00000278278	ALDH1A3	gene:ENSCAFG00000010617	gene:ENSCAFG00000010617	gene:ENSCAFG00000010617	1	1	1	-1	-1	-1	-1	6	6	6	-1	-1
chr3	40429653	T	G	MODERATE	MODERATE	MODIFIER	MODIFIER	MODIFIER	ENSCAFE00000355058	ENSCAFE00000116711	LINS1	gene:ENSCAFG00000010684	gene:ENSCAFG00000010684	2	1	-1	-1	-1	94	94	-1	-1	-1	p.Phe94Cys	p.Phe94Cys
chr3	40436301	T	G	MODERATE	MODERATE	MODIFIER	MODIFIER	MODIFIER	ENSCAFE00000355058	ENSCAFE00000116711	LINS1	gene:ENSCAFG00000010684	gene:ENSCAFG00000010684	7	5	-1	-1	-1	546	516	-1	-1	-1	p.Trp546Gly	p.Trp516Gly
chr3	40983256	C	A	MODERATE	MODIFIER	MODIFIER	MODIFIER	MODIFIER	ENSCAFE00000371331	gene:ENSCAFG00000028942	ENSCAFE00000329289	LYSMD4	gene:ENSCAFG00000028942	1	-1	-1	-1	-1	117	-1	-1	-1	-1	p.Pro117Gln
chr3	41176872	G	T	MODERATE	MODIFIER	MODIFIER	MODIFIER	MODIFIER	MODIFIER	MODIFIER	MODIFIER	MODIFIER	ENSCAFE00000311018	ENSCAFE00000311018	ENSCAFE00000311018	ENSCAFE00000311018	MEF2A	gene:ENSCAFG00000010775	gene:ENSCAFG00000010775	gene:ENSCAFG00000010775	gene:ENSCAFG00000010775	1	1	1	1	-1	-1	-1	-1
chr3	47545241	C	G	MODERATE	MODIFIER	MODIFIER	ENSCAFE00000367593	gene:ENSCAFG00000045906	gene:ENSCAFG00000045906	1	-1	-1	152	-1	-1	p.Ala152Gly
chr3	48891266	A	C	MODERATE	MODIFIER	MODIFIER	ENSCAFE00000365133	gene:ENSCAFG00000047653	gene:ENSCAFG00000047653	1	-1	-1	63	-1	-1	p.His63Pro
chr3	50565526	A	G	HIGH	MODIFIER	MODIFIER	ENSCAFE00000377989	ENSCAFE00000402913	ENSCAFE00000377989	1	-1	1	-1	-1	-1
chr3	51810135	A	G	MODERATE	MODIFIER	MODIFIER	MODIFIER	MODIFIER	ENSCAFE00000283547	gene:ENSCAFG00000011521	ENSCAFE00000365277	AEN	gene:ENSCAFG00000011521	1	-1	-1	-1	-1	54	-1	-1	-1	-1	p.Glu54Gly
chr3	51810136	A	T	MODERATE	MODIFIER	MODIFIER	MODIFIER	MODIFIER	ENSCAFE00000283547	gene:ENSCAFG00000011521	ENSCAFE00000365277	AEN	gene:ENSCAFG00000011521	1	-1	-1	-1	-1	54	-1	-1	-1	-1	p.Glu54Asp
chr3	51810409	GC	G	HIGH	MODIFIER	MODIFIER	MODIFIER	MODIFIER	ENSCAFE00000283547	gene:ENSCAFG00000011521	ENSCAFE00000365277	AEN	gene:ENSCAFG00000011521	1	-1	-1	-1	-1	146	-1	-1	-1	-1	p.Pro146fs
chr3	52063942	T	A	MODERATE	MODERATE	MODERATE	MODERATE	MODERATE	MODIFIER	MODIFIER	MODIFIER	MODIFIER	MODIFIER	MODIFIER	ENSCAFE00000411816	ENSCAFE00000126336	ENSCAFE00000411816	ENSCAFE00000411816	ENSCAFE00000411816	MFGE8	gene:ENSCAFG00000011555	gene:ENSCAFG00000011555	gene:ENSCAFG00000011555	gene:ENSCAFG00000011555	gene:ENSCAFG00000011555	3	3	3	3
chr3	52526716	G	C	MODERATE	MODERATE	MODIFIER	MODIFIER	MODIFIER	ENSCAFE00000289849	ENSCAFE00000289849	RHCG	gene:ENSCAFG00000011927	gene:ENSCAFG00000011927	1	1	-1	-1	-1	2	2	-1	-1	-1	p.Leu2Val	p.Leu2Val
chr3	52649051	A	G	MODERATE	MODIFIER	MODIFIER	ENSCAFE00000130923	KIF7	gene:ENSCAFG00000011977	1	-1	-1	31	-1	-1	p.Ser31Pro
chr3	52649071	A	T	MODERATE	MODIFIER	MODIFIER	ENSCAFE00000130923	KIF7	gene:ENSCAFG00000011977	1	-1	-1	24	-1	-1	p.Leu24His
chr3	53002599	T	G	HIGH	HIGH	MODIFIER	MODIFIER	MODIFIER	MODIFIER	MODIFIER	ENSCAFE00000404569	ENSCAFE00000404569	gene:ENSCAFG00000012039	ENSCAFE00000416795	ZNF710	gene:ENSCAFG00000012039	gene:ENSCAFG00000012039	1	1	-1	-1	-1	-1	-1	1	1	-1	-1	-1
chr3	53002604	T	A	MODERATE	MODERATE	MODIFIER	MODIFIER	MODIFIER	MODIFIER	MODIFIER	ENSCAFE00000404569	ENSCAFE00000404569	gene:ENSCAFG00000012039	ENSCAFE00000416795	ZNF710	gene:ENSCAFG00000012039	gene:ENSCAFG00000012039	1	1	-1	-1	-1	-1	-1	3	3	-1	-1	-1
chr3	53002605	T	G	MODERATE	MODERATE	MODIFIER	MODIFIER	MODIFIER	MODIFIER	MODIFIER	ENSCAFE00000404569	ENSCAFE00000404569	gene:ENSCAFG00000012039	ENSCAFE00000416795	ZNF710	gene:ENSCAFG00000012039	gene:ENSCAFG00000012039	1	1	-1	-1	-1	-1	-1	3	3	-1	-1	-1
chr3	53002606	T	A	MODERATE	MODERATE	MODIFIER	MODIFIER	MODIFIER	MODIFIER	MODIFIER	ENSCAFE00000404569	ENSCAFE00000404569	gene:ENSCAFG00000012039	ENSCAFE00000416795	ZNF710	gene:ENSCAFG00000012039	gene:ENSCAFG00000012039	1	1	-1	-1	-1	-1	-1	3	3	-1	-1	-1
chr3	53002608	T	A	MODERATE	MODERATE	MODIFIER	MODIFIER	MODIFIER	MODIFIER	MODIFIER	ENSCAFE00000404569	ENSCAFE00000404569	gene:ENSCAFG00000012039	ENSCAFE00000416795	ZNF710	gene:ENSCAFG00000012039	gene:ENSCAFG00000012039	1	1	-1	-1	-1	-1	-1	4	4	-1	-1	-1
chr3	53002629	T	G	MODERATE	MODERATE	MODIFIER	MODIFIER	MODIFIER	MODIFIER	MODIFIER	ENSCAFE00000404569	ENSCAFE00000404569	gene:ENSCAFG00000012039	ENSCAFE00000416795	ZNF710	gene:ENSCAFG00000012039	gene:ENSCAFG00000012039	1	1	-1	-1	-1	-1	-1	11	11	-1	-1	-1
chr3	53002732	C	CGCA	MODERATE	MODERATE	MODIFIER	MODIFIER	MODIFIER	MODIFIER	MODIFIER	ENSCAFE00000404569	ENSCAFE00000404569	gene:ENSCAFG00000012039	ENSCAFE00000416795	ZNF710	gene:ENSCAFG00000012039	gene:ENSCAFG00000012039	1	1	-1	-1	-1	-1	-1	48	48	-1	-1	-1
chr3	53002784	T	*,G	MODERATE	MODERATE	MODIFIER	MODIFIER	MODIFIER	MODIFIER	MODIFIER	ENSCAFE00000404569	ENSCAFE00000404569	gene:ENSCAFG00000012039	ENSCAFE00000416795	ZNF710	gene:ENSCAFG00000012039	gene:ENSCAFG00000012039	1	1	-1	-1	-1	-1	-1	63	63	-1	-1	-1
chr3	53057039	T	C	MODERATE	MODERATE	MODERATE	MODERATE	MODIFIER	MODIFIER	MODIFIER	MODIFIER	MODIFIER	ENSCAFE00000404569	ENSCAFE00000416795	ENSCAFE00000407566	ENSCAFE00000404569	ZNF710	gene:ENSCAFG00000012039	gene:ENSCAFG00000012039	gene:ENSCAFG00000012039	gene:ENSCAFG00000012039	2	2	2	3	-1	-1	-1	-1
chr3	53268503	C	CA	HIGH	HIGH	HIGH	MODIFIER	MODIFIER	MODIFIER	MODIFIER	ENSCAFE00000395562	ENSCAFE00000395562	ENSCAFE00000395562	PRC1	gene:ENSCAFG00000012140	gene:ENSCAFG00000012140	gene:ENSCAFG00000012140	7	7	6	-1	-1	-1	-1	-1	-1	-1	-1	-1
chr3	53360566	T	G	MODERATE	MODERATE	MODIFIER	MODIFIER	MODIFIER	MODIFIER	MODIFIER	MODIFIER	MODIFIER	MODIFIER	MODIFIER	ENSCAFE00000135381	ENSCAFE00000135381	ENSCAFE00000319662	ENSCAFE00000319662	ENSCAFE00000319662	gene:ENSCAFG00000012298	gene:ENSCAFG00000012298	gene:ENSCAFG00000012298	FURIN	gene:ENSCAFG00000012353	gene:ENSCAFG00000012353	11	11	-1	-1
chr3	53360659	T	G	MODERATE	MODERATE	MODIFIER	MODIFIER	MODIFIER	MODIFIER	MODIFIER	MODIFIER	MODIFIER	MODIFIER	MODIFIER	ENSCAFE00000135381	ENSCAFE00000135381	ENSCAFE00000319662	ENSCAFE00000319662	ENSCAFE00000319662	gene:ENSCAFG00000012298	gene:ENSCAFG00000012298	gene:ENSCAFG00000012298	FURIN	gene:ENSCAFG00000012353	gene:ENSCAFG00000012353	11	11	-1	-1
chr3	53360766	G	C	MODERATE	MODIFIER	MODIFIER	MODIFIER	MODIFIER	MODIFIER	MODIFIER	MODIFIER	MODIFIER	MODIFIER	MODIFIER	ENSCAFE00000135381	ENSCAFE00000319662	ENSCAFE00000319662	ENSCAFE00000319662	gene:ENSCAFG00000012298	gene:ENSCAFG00000012298	gene:ENSCAFG00000012298	ENSCAFE00000135381	FURIN	gene:ENSCAFG00000012353	gene:ENSCAFG00000012353	11	-1	-1	-1
chr3	53360770	A	C	MODERATE	MODIFIER	MODIFIER	MODIFIER	MODIFIER	MODIFIER	MODIFIER	MODIFIER	MODIFIER	MODIFIER	MODIFIER	ENSCAFE00000135381	ENSCAFE00000319662	ENSCAFE00000319662	ENSCAFE00000319662	gene:ENSCAFG00000012298	gene:ENSCAFG00000012298	gene:ENSCAFG00000012298	ENSCAFE00000135381	FURIN	gene:ENSCAFG00000012353	gene:ENSCAFG00000012353	11	-1	-1	-1
chr3	53360871	C	CT	HIGH	HIGH	MODIFIER	MODIFIER	MODIFIER	MODIFIER	MODIFIER	MODIFIER	MODIFIER	MODIFIER	MODIFIER	ENSCAFE00000135381	ENSCAFE00000135381	ENSCAFE00000319662	ENSCAFE00000319662	ENSCAFE00000319662	gene:ENSCAFG00000012298	gene:ENSCAFG00000012298	gene:ENSCAFG00000012298	FURIN	gene:ENSCAFG00000012353	gene:ENSCAFG00000012353	11	10	-1	-1
chr3	53360894	G	C	MODERATE	MODERATE	MODIFIER	MODIFIER	MODIFIER	MODIFIER	MODIFIER	MODIFIER	MODIFIER	MODIFIER	MODIFIER	ENSCAFE00000135381	ENSCAFE00000135381	ENSCAFE00000319662	ENSCAFE00000319662	ENSCAFE00000319662	gene:ENSCAFG00000012298	gene:ENSCAFG00000012298	gene:ENSCAFG00000012298	FURIN	gene:ENSCAFG00000012353	gene:ENSCAFG00000012353	11	10	-1	-1
chr3	53884660	C	T	MODERATE	MODIFIER	MODIFIER	MODIFIER	MODIFIER	ENSCAFE00000293767	ENSCAFE00000293767	gene:ENSCAFG00000012858	ZSCAN2	gene:ENSCAFG00000012858	5	-1	-1	-1	-1	229	-1	-1	-1	-1	p.Thr229Ile
chr3	53899035	A	G	MODERATE	MODIFIER	MODIFIER	MODIFIER	MODIFIER	ENSCAFE00000140733	gene:ENSCAFG00000048119	ENSCAFE00000377297	gene:ENSCAFG00000031958	gene:ENSCAFG00000031958	2	-1	-1	-1	-1	79	-1	-1	-1	-1	p.Asn79Ser
chr3	53902740	C	A	MODERATE	MODIFIER	MODIFIER	ENSCAFE00000140733	gene:ENSCAFG00000031958	gene:ENSCAFG00000031958	3	-1	-1	436	-1	-1	p.Thr436Lys
chr3	53902773	TCTCACA	T	MODERATE	MODIFIER	MODIFIER	ENSCAFE00000140733	gene:ENSCAFG00000031958	gene:ENSCAFG00000031958	3	-1	-1	450	-1	-1	p.Ser450_His451del
chr3	53902809	A	G	MODERATE	MODIFIER	MODIFIER	ENSCAFE00000140733	gene:ENSCAFG00000031958	gene:ENSCAFG00000031958	3	-1	-1	459	-1	-1	p.His459Arg
chr3	53902946	C	T	MODERATE	MODIFIER	MODIFIER	ENSCAFE00000140733	gene:ENSCAFG00000031958	gene:ENSCAFG00000031958	3	-1	-1	505	-1	-1	p.Arg505Cys
chr3	53902967	C	T	MODERATE	MODIFIER	MODIFIER	ENSCAFE00000140733	gene:ENSCAFG00000031958	gene:ENSCAFG00000031958	3	-1	-1	512	-1	-1	p.Arg512Cys
chr3	54049346	G	A	MODERATE	MODERATE	MODERATE	MODERATE	MODERATE	MODIFIER	MODIFIER	MODIFIER	MODIFIER	MODIFIER	MODIFIER	ENSCAFE00000395049	ENSCAFE00000416811	ENSCAFE00000410227	ENSCAFE00000410227	ENSCAFE00000410227	ZNF592	gene:ENSCAFG00000012909	gene:ENSCAFG00000012909	gene:ENSCAFG00000012909	gene:ENSCAFG00000012909	gene:ENSCAFG00000012909	7	8	8	8
chr3	54103555	G	A	MODERATE	MODIFIER	MODIFIER	MODIFIER	MODIFIER	MODIFIER	ENSCAFE00000398691	ENSCAFE00000410227	ZNF592	ALPK3	gene:ENSCAFG00000012927	gene:ENSCAFG00000012909	3	15	-1	-1	-1	-1	1005	-1	-1	-1	-1	-1	p.Ala1005Thr
chr3	54103919	T	C	MODERATE	MODIFIER	MODIFIER	MODIFIER	MODIFIER	MODIFIER	ENSCAFE00000398691	ENSCAFE00000410227	ZNF592	ALPK3	gene:ENSCAFG00000012927	gene:ENSCAFG00000012909	3	15	-1	-1	-1	-1	1126	-1	-1	-1	-1	-1	p.Leu1126Pro
chr3	54625835	A	C	MODERATE	MODIFIER	MODIFIER	MODIFIER	MODIFIER	ENSCAFE00000323073	ENSCAFE00000363503	WHAMM	gene:ENSCAFG00000013149	gene:ENSCAFG00000013149	1	1	-1	-1	-1	98	-1	-1	-1	-1	p.Ser98Arg
chr3	54625881	T	G	MODERATE	MODIFIER	MODIFIER	MODIFIER	MODIFIER	ENSCAFE00000323073	ENSCAFE00000363503	WHAMM	gene:ENSCAFG00000013149	gene:ENSCAFG00000013149	1	1	-1	-1	-1	113	-1	-1	-1	-1	p.Val113Gly
chr3	54625887	GTTTT	G	HIGH	MODIFIER	MODIFIER	MODIFIER	MODIFIER	ENSCAFE00000323073	ENSCAFE00000363503	WHAMM	gene:ENSCAFG00000013149	gene:ENSCAFG00000013149	1	1	-1	-1	-1	115	-1	-1	-1	-1	p.Phe116fs
chr3	54625902	T	G	MODERATE	MODIFIER	MODIFIER	MODIFIER	MODIFIER	ENSCAFE00000323073	ENSCAFE00000363503	WHAMM	gene:ENSCAFG00000013149	gene:ENSCAFG00000013149	1	1	-1	-1	-1	120	-1	-1	-1	-1	p.Val120Gly
chr3	54625911	T	C	MODERATE	MODIFIER	MODIFIER	MODIFIER	MODIFIER	ENSCAFE00000323073	ENSCAFE00000363503	WHAMM	gene:ENSCAFG00000013149	gene:ENSCAFG00000013149	1	1	-1	-1	-1	123	-1	-1	-1	-1	p.Val123Ala
chr3	55913669	C	CA	HIGH	MODIFIER	MODIFIER	ENSCAFE00000316277	MEX3B	gene:ENSCAFG00000013759	3	-1	-1	-1	-1	-1
chr3	56443494	G	A	MODERATE	MODIFIER	MODIFIER	ENSCAFE00000150474	TMC3	gene:ENSCAFG00000013775	14	-1	-1	524	-1	-1	p.Val524Ile
chr3	56453358	A	C	MODERATE	MODIFIER	MODIFIER	ENSCAFE00000150474	TMC3	gene:ENSCAFG00000013775	22	-1	-1	865	-1	-1	p.Asn865His
chr3	56453550	A	G	MODERATE	MODIFIER	MODIFIER	ENSCAFE00000150474	TMC3	gene:ENSCAFG00000013775	22	-1	-1	929	-1	-1	p.Ser929Gly
chr3	56547958	T	C	MODERATE	MODERATE	MODERATE	MODIFIER	MODIFIER	MODIFIER	MODIFIER	ENSCAFE00000311488	ENSCAFE00000353294	ENSCAFE00000311488	IL16	gene:ENSCAFG00000013833	gene:ENSCAFG00000013833	gene:ENSCAFG00000013833	2	2	2	-1	-1	-1	-1	28	28	28	-1	-1
chr3	56605279	G	A	MODERATE	MODERATE	MODERATE	MODIFIER	MODIFIER	MODIFIER	MODIFIER	ENSCAFE00000387413	ENSCAFE00000288578	ENSCAFE00000288578	CFAP161	gene:ENSCAFG00000013849	gene:ENSCAFG00000013849	gene:ENSCAFG00000013849	5	5	6	-1	-1	-1	-1	232	232	219	-1	-1
chr3	56619733	T	C	MODERATE	MODIFIER	MODIFIER	ENSCAFE00000288578	CFAP161	gene:ENSCAFG00000013849	2	-1	-1	11	-1	-1	p.Ser11Gly
chr3	56727554	G	A	MODERATE	MODIFIER	MODIFIER	MODIFIER	MODIFIER	MODIFIER	MODIFIER	MODIFIER	MODIFIER	ENSCAFE00000412512	gene:ENSCAFG00000013863	gene:ENSCAFG00000013863	gene:ENSCAFG00000013863	ENSCAFE00000355375	ENSCAFE00000370701	ENSCAFE00000355375	CEMIP	gene:ENSCAFG00000013863	31	-1	-1	-1	-1	-1	-1	-1
chr3	56727672	C	T	MODERATE	MODIFIER	MODIFIER	MODIFIER	MODIFIER	MODIFIER	MODIFIER	MODIFIER	MODIFIER	ENSCAFE00000412512	gene:ENSCAFG00000013863	gene:ENSCAFG00000013863	gene:ENSCAFG00000013863	ENSCAFE00000355375	ENSCAFE00000370701	ENSCAFE00000355375	CEMIP	gene:ENSCAFG00000013863	31	-1	-1	-1	-1	-1	-1	-1
chr3	56727939	T	C	MODERATE	MODIFIER	MODIFIER	MODIFIER	MODIFIER	MODIFIER	MODIFIER	MODIFIER	MODIFIER	ENSCAFE00000412512	gene:ENSCAFG00000013863	gene:ENSCAFG00000013863	gene:ENSCAFG00000013863	ENSCAFE00000355375	ENSCAFE00000370701	ENSCAFE00000355375	CEMIP	gene:ENSCAFG00000013863	31	-1	-1	-1	-1	-1	-1	-1
chr3	56730597	G	A	MODERATE	MODIFIER	MODIFIER	MODIFIER	MODIFIER	MODIFIER	MODIFIER	MODIFIER	MODIFIER	ENSCAFE00000370701	ENSCAFE00000412512	ENSCAFE00000355375	ENSCAFE00000355375	CEMIP	gene:ENSCAFG00000013863	gene:ENSCAFG00000013863	gene:ENSCAFG00000013863	gene:ENSCAFG00000013863	29	29	28	26	-1	-1	-1	-1
chr3	57309108	A	C	MODERATE	MODIFIER	MODIFIER	ENSCAFE00000330829	FAH	gene:ENSCAFG00000013958	13	-1	-1	351	-1	-1	p.Phe351Cys
chr3	57309109	A	T	MODERATE	MODIFIER	MODIFIER	ENSCAFE00000330829	FAH	gene:ENSCAFG00000013958	13	-1	-1	351	-1	-1	p.Phe351Ile
chr3	57309147	TAA	T	HIGH	MODIFIER	MODIFIER	ENSCAFE00000330829	FAH	gene:ENSCAFG00000013958	12	-1	-1	338	-1	-1	p.Phe338fs
chr3	57747636	A	T	MODERATE	MODERATE	MODERATE	MODIFIER	MODIFIER	MODIFIER	MODIFIER	ENSCAFE00000152533	ENSCAFE00000364709	ENSCAFE00000415657	MINAR1	gene:ENSCAFG00000013988	gene:ENSCAFG00000013988	gene:ENSCAFG00000013988	1	1	1	-1	-1	-1	-1	200	200	200	-1	-1
chr3	57839136	C	G	MODERATE	MODERATE	MODIFIER	MODIFIER	MODIFIER	ENSCAFE00000324798	ENSCAFE00000363250	TMED3	gene:ENSCAFG00000031547	gene:ENSCAFG00000031547	1	1	-1	-1	-1	21	21	-1	-1	-1	p.Gly21Ala	p.Gly21Ala
chr3	57839151	A	G	MODERATE	MODERATE	MODIFIER	MODIFIER	MODIFIER	ENSCAFE00000324798	ENSCAFE00000363250	TMED3	gene:ENSCAFG00000031547	gene:ENSCAFG00000031547	1	1	-1	-1	-1	16	16	-1	-1	-1	p.Phe16Ser	p.Phe16Ser
chr3	58085289	T	TC	HIGH	HIGH	MODIFIER	MODIFIER	MODIFIER	ENSCAFE00000330328	ENSCAFE00000330328	RASGRF1	gene:ENSCAFG00000014053	gene:ENSCAFG00000014053	27	26	-1	-1	-1	1278	1259	-1	-1	-1	p.Ser1280fs	p.Ser1261fs
chr3	58109812	CTT	C	HIGH	MODIFIER	MODIFIER	ENSCAFE00000153633	CTSH	gene:ENSCAFG00000014076	7	-1	-1	-1	-1	-1
chr3	58190991	A	G	MODERATE	MODIFIER	MODIFIER	MODIFIER	MODIFIER	MODIFIER	MODIFIER	MODIFIER	MODIFIER	MODIFIER	MODIFIER	MODIFIER	MODIFIER	MODIFIER	MODIFIER	MODIFIER	MODIFIER	MODIFIER	MODIFIER	MODIFIER	MODIFIER	MODIFIER	MODIFIER	MODIFIER	MODIFIER	MODIFIER
chr3	58235692	G	A	MODERATE	MODERATE	MODERATE	MODIFIER	MODIFIER	MODIFIER	MODIFIER	ENSCAFE00000403719	ENSCAFE00000154525	ENSCAFE00000403719	TBC1D2B	gene:ENSCAFG00000014159	gene:ENSCAFG00000014159	gene:ENSCAFG00000014159	9	10	9	-1	-1	-1	-1	641	647	619	-1	-1
chr3	58732796	T	C	MODERATE	MODIFIER	MODIFIER	ENSCAFE00000371203	gene:ENSCAFG00000049176	gene:ENSCAFG00000049176	1	-1	-1	55	-1	-1	p.Trp55Arg
chr3	58733415	T	C	MODERATE	MODIFIER	MODIFIER	ENSCAFE00000371203	gene:ENSCAFG00000049176	gene:ENSCAFG00000049176	2	-1	-1	83	-1	-1	p.Cys83Arg
chr3	58739792	A	G	MODERATE	MODIFIER	MODIFIER	ENSCAFE00000371203	gene:ENSCAFG00000049176	gene:ENSCAFG00000049176	7	-1	-1	324	-1	-1	p.Ile324Val
chr3	58740818	T	C	MODERATE	MODIFIER	MODIFIER	ENSCAFE00000371203	gene:ENSCAFG00000049176	gene:ENSCAFG00000049176	8	-1	-1	345	-1	-1	p.Cys345Arg
chr3	58740926	C	G	MODERATE	MODIFIER	MODIFIER	ENSCAFE00000371203	gene:ENSCAFG00000049176	gene:ENSCAFG00000049176	8	-1	-1	381	-1	-1	p.Pro381Ala
chr3	58822721	GC	G	HIGH	MODIFIER	MODIFIER	ENSCAFE00000156704	BLOC1S4	gene:ENSCAFG00000014337	1	-1	-1	82	-1	-1	p.Arg82fs
chr3	58822727	A	AG	HIGH	MODIFIER	MODIFIER	ENSCAFE00000156704	BLOC1S4	gene:ENSCAFG00000014337	1	-1	-1	83	-1	-1	p.Val83fs
chr3	58976389	T	C	MODERATE	MODIFIER	MODIFIER	MODIFIER	MODIFIER	MODIFIER	MODIFIER	MODIFIER	MODIFIER	MODIFIER	MODIFIER	MODIFIER	MODIFIER	MODIFIER	MODIFIER	MODIFIER	MODIFIER	MODIFIER	MODIFIER	MODIFIER	MODIFIER	ENSCAFE00000156739	ENSCAFE00000156739	ENSCAFE00000156739	ENSCAFE00000365737	ENSCAFE00000156739
chr3	59223169	CGTCGTTCGTGCTCAAGGGGGTCTCGACGCATCAAGCAG	C	HIGH	MODIFIER	MODIFIER	ENSCAFE00000285867	gene:ENSCAFG00000045156	gene:ENSCAFG00000045156	1	-1	-1	82	-1	-1	p.Val82fs
chr3	59223262	GCC	G	HIGH	MODIFIER	MODIFIER	ENSCAFE00000285867	gene:ENSCAFG00000045156	gene:ENSCAFG00000045156	1	-1	-1	107	-1	-1	p.Pro107fs
chr3	59223265	C	A	MODERATE	MODIFIER	MODIFIER	ENSCAFE00000285867	gene:ENSCAFG00000045156	gene:ENSCAFG00000045156	1	-1	-1	107	-1	-1	p.Pro107His
chr3	59223268	GCC	G	HIGH	MODIFIER	MODIFIER	ENSCAFE00000285867	gene:ENSCAFG00000045156	gene:ENSCAFG00000045156	1	-1	-1	109	-1	-1	p.Pro109fs
chr3	59223271	C	G	MODERATE	MODIFIER	MODIFIER	ENSCAFE00000285867	gene:ENSCAFG00000045156	gene:ENSCAFG00000045156	1	-1	-1	109	-1	-1	p.Pro109Arg
chr3	59223274	AG	A	HIGH	MODIFIER	MODIFIER	ENSCAFE00000285867	gene:ENSCAFG00000045156	gene:ENSCAFG00000045156	1	-1	-1	111	-1	-1	p.Glu111fs
chr3	59223278	AC	A	HIGH	MODIFIER	MODIFIER	ENSCAFE00000285867	gene:ENSCAFG00000045156	gene:ENSCAFG00000045156	1	-1	-1	112	-1	-1	p.Pro112fs
chr3	59223285	GCC	G	HIGH	MODIFIER	MODIFIER	ENSCAFE00000285867	gene:ENSCAFG00000045156	gene:ENSCAFG00000045156	1	-1	-1	114	-1	-1	p.Arg115fs
chr3	59223306	CGA	C	HIGH	MODIFIER	MODIFIER	ENSCAFE00000285867	gene:ENSCAFG00000045156	gene:ENSCAFG00000045156	1	-1	-1	121	-1	-1	p.Arg121fs
chr3	60036274	A	G	MODERATE	MODERATE	MODIFIER	MODIFIER	MODIFIER	ENSCAFE00000403668	ENSCAFE00000418136	SH3TC1	gene:ENSCAFG00000014543	gene:ENSCAFG00000014543	12	11	-1	-1	-1	658	785	-1	-1	-1	p.Tyr658Cys	p.Tyr785Cys
chr3	60036387	A	G	MODERATE	MODERATE	MODIFIER	MODIFIER	MODIFIER	ENSCAFE00000403668	ENSCAFE00000418136	SH3TC1	gene:ENSCAFG00000014543	gene:ENSCAFG00000014543	12	11	-1	-1	-1	696	823	-1	-1	-1	p.Arg696Gly	p.Arg823Gly
chr3	60298617	T	TG	HIGH	HIGH	MODIFIER	MODIFIER	MODIFIER	ENSCAFE00000355103	ENSCAFE00000392734	CPZ	gene:ENSCAFG00000014583	gene:ENSCAFG00000014583	2	2	-1	-1	-1	142	156	-1	-1	-1	p.Lys142fs	p.Lys156fs
chr3	60298620	A	G	MODERATE	MODERATE	MODIFIER	MODIFIER	MODIFIER	ENSCAFE00000355103	ENSCAFE00000392734	CPZ	gene:ENSCAFG00000014583	gene:ENSCAFG00000014583	2	2	-1	-1	-1	142	156	-1	-1	-1	p.Lys142Arg	p.Lys156Arg
chr3	60301671	G	T	MODERATE	MODERATE	MODIFIER	MODIFIER	MODIFIER	ENSCAFE00000355103	ENSCAFE00000392734	CPZ	gene:ENSCAFG00000014583	gene:ENSCAFG00000014583	3	3	-1	-1	-1	155	172	-1	-1	-1	p.Arg155Leu	p.Arg172Leu
chr3	60301813	G	C	MODERATE	MODERATE	MODIFIER	MODIFIER	MODIFIER	ENSCAFE00000355103	ENSCAFE00000392734	CPZ	gene:ENSCAFG00000014583	gene:ENSCAFG00000014583	3	3	-1	-1	-1	202	219	-1	-1	-1	p.Met202Ile	p.Met219Ile
chr3	60503322	T	C	MODERATE	MODIFIER	MODIFIER	MODIFIER	ENSCAFE00000159382	ENSCAFE00000406813	HMX1	gene:ENSCAFG00000014598	3	-1	-1	-1	289	-1	-1	-1	p.Thr289Ala
chr3	60506469	G	GT	HIGH	MODIFIER	MODIFIER	MODIFIER	ENSCAFE00000159382	ENSCAFE00000418046	HMX1	gene:ENSCAFG00000014598	2	-1	-1	-1	110	-1	-1	-1	p.Ser110fs
chr3	60506470	A	G	MODERATE	MODIFIER	MODIFIER	MODIFIER	ENSCAFE00000159382	ENSCAFE00000418046	HMX1	gene:ENSCAFG00000014598	2	-1	-1	-1	110	-1	-1	-1	p.Ser110Pro
chr3	60844817	G	A	MODERATE	MODIFIER	MODIFIER	ENSCAFE00000159450	LRPAP1	gene:ENSCAFG00000014607	2	-1	-1	111	-1	-1	p.Gly111Glu
chr3	61071715	A	G	MODERATE	MODERATE	MODERATE	MODIFIER	MODIFIER	MODIFIER	MODIFIER	ENSCAFE00000385718	ENSCAFE00000160211	ENSCAFE00000160211	MSANTD1	gene:ENSCAFG00000014681	gene:ENSCAFG00000014681	gene:ENSCAFG00000014681	2	2	3	-1	-1	-1	-1	24	24	15	-1	-1
chr3	61349872	A	G	MODERATE	MODIFIER	MODIFIER	MODIFIER	MODIFIER	MODIFIER	MODIFIER	MODIFIER	MODIFIER	ENSCAFE00000160659	gene:ENSCAFG00000014747	ENSCAFE00000396858	ENSCAFE00000396858	gene:ENSCAFG00000014747	ENSCAFE00000396858	gene:ENSCAFG00000014747	NOP14	gene:ENSCAFG00000014730	16	-1	-1	-1	-1	-1	-1	-1
chr3	61355641	CT	C	HIGH	MODIFIER	MODIFIER	MODIFIER	MODIFIER	MODIFIER	MODIFIER	MODIFIER	MODIFIER	MODIFIER	MODIFIER	MODIFIER	MODIFIER	MODIFIER	MODIFIER	MODIFIER	MODIFIER	MODIFIER	MODIFIER	ENSCAFE00000396858	ENSCAFE00000396858	gene:ENSCAFG00000014808	gene:ENSCAFG00000014808	gene:ENSCAFG00000014808	gene:ENSCAFG00000014808	gene:ENSCAFG00000014808
chr3	61355654	T	G	MODERATE	MODIFIER	MODIFIER	MODIFIER	MODIFIER	MODIFIER	MODIFIER	MODIFIER	MODIFIER	MODIFIER	MODIFIER	MODIFIER	MODIFIER	MODIFIER	MODIFIER	MODIFIER	MODIFIER	MODIFIER	MODIFIER	ENSCAFE00000396858	ENSCAFE00000396858	gene:ENSCAFG00000014808	gene:ENSCAFG00000014808	gene:ENSCAFG00000014808	gene:ENSCAFG00000014808	gene:ENSCAFG00000014808
chr3	61355659	C	G	MODERATE	MODIFIER	MODIFIER	MODIFIER	MODIFIER	MODIFIER	MODIFIER	MODIFIER	MODIFIER	MODIFIER	MODIFIER	MODIFIER	MODIFIER	MODIFIER	MODIFIER	MODIFIER	MODIFIER	MODIFIER	MODIFIER	ENSCAFE00000396858	ENSCAFE00000396858	gene:ENSCAFG00000014808	gene:ENSCAFG00000014808	gene:ENSCAFG00000014808	gene:ENSCAFG00000014808	gene:ENSCAFG00000014808
chr3	61355673	A	G	MODERATE	MODIFIER	MODIFIER	MODIFIER	MODIFIER	MODIFIER	MODIFIER	MODIFIER	MODIFIER	MODIFIER	MODIFIER	MODIFIER	MODIFIER	MODIFIER	MODIFIER	MODIFIER	MODIFIER	MODIFIER	MODIFIER	ENSCAFE00000396858	ENSCAFE00000396858	gene:ENSCAFG00000014808	gene:ENSCAFG00000014808	gene:ENSCAFG00000014808	gene:ENSCAFG00000014808	gene:ENSCAFG00000014808
chr3	61355709	A	C	MODERATE	MODIFIER	MODIFIER	MODIFIER	MODIFIER	MODIFIER	MODIFIER	MODIFIER	MODIFIER	MODIFIER	MODIFIER	MODIFIER	MODIFIER	MODIFIER	MODIFIER	MODIFIER	MODIFIER	MODIFIER	MODIFIER	ENSCAFE00000396858	ENSCAFE00000396858	gene:ENSCAFG00000014808	gene:ENSCAFG00000014808	gene:ENSCAFG00000014808	gene:ENSCAFG00000014808	gene:ENSCAFG00000014808
chr3	61355724	A	C	MODERATE	MODIFIER	MODIFIER	MODIFIER	MODIFIER	MODIFIER	MODIFIER	MODIFIER	MODIFIER	MODIFIER	MODIFIER	MODIFIER	MODIFIER	MODIFIER	MODIFIER	MODIFIER	MODIFIER	MODIFIER	MODIFIER	ENSCAFE00000396858	gene:ENSCAFG00000014808	gene:ENSCAFG00000014808	gene:ENSCAFG00000014808	gene:ENSCAFG00000014808	gene:ENSCAFG00000014808	gene:ENSCAFG00000014808
chr3	61355730	A	G	MODERATE	MODIFIER	MODIFIER	MODIFIER	MODIFIER	MODIFIER	MODIFIER	MODIFIER	MODIFIER	MODIFIER	MODIFIER	MODIFIER	MODIFIER	MODIFIER	MODIFIER	MODIFIER	MODIFIER	MODIFIER	MODIFIER	ENSCAFE00000396858	gene:ENSCAFG00000014808	gene:ENSCAFG00000014808	gene:ENSCAFG00000014808	gene:ENSCAFG00000014808	gene:ENSCAFG00000014808	gene:ENSCAFG00000014808
chr3	61355736	T	A	MODERATE	MODIFIER	MODIFIER	MODIFIER	MODIFIER	MODIFIER	MODIFIER	MODIFIER	MODIFIER	MODIFIER	MODIFIER	MODIFIER	MODIFIER	MODIFIER	MODIFIER	MODIFIER	MODIFIER	MODIFIER	MODIFIER	ENSCAFE00000396858	gene:ENSCAFG00000014808	gene:ENSCAFG00000014808	gene:ENSCAFG00000014808	gene:ENSCAFG00000014808	gene:ENSCAFG00000014808	gene:ENSCAFG00000014808
chr3	61355738	C	A	MODERATE	MODIFIER	MODIFIER	MODIFIER	MODIFIER	MODIFIER	MODIFIER	MODIFIER	MODIFIER	MODIFIER	MODIFIER	MODIFIER	MODIFIER	MODIFIER	MODIFIER	MODIFIER	MODIFIER	MODIFIER	MODIFIER	ENSCAFE00000396858	gene:ENSCAFG00000014808	gene:ENSCAFG00000014808	gene:ENSCAFG00000014808	gene:ENSCAFG00000014808	gene:ENSCAFG00000014808	gene:ENSCAFG00000014808
chr3	61355745	GAT	G	HIGH	MODIFIER	MODIFIER	MODIFIER	MODIFIER	MODIFIER	MODIFIER	MODIFIER	MODIFIER	MODIFIER	MODIFIER	MODIFIER	MODIFIER	MODIFIER	MODIFIER	MODIFIER	MODIFIER	MODIFIER	MODIFIER	ENSCAFE00000396858	gene:ENSCAFG00000014808	gene:ENSCAFG00000014808	gene:ENSCAFG00000014808	gene:ENSCAFG00000014808	gene:ENSCAFG00000014808	gene:ENSCAFG00000014808
chr3	61355749	C	CG	HIGH	MODIFIER	MODIFIER	MODIFIER	MODIFIER	MODIFIER	MODIFIER	MODIFIER	MODIFIER	MODIFIER	MODIFIER	MODIFIER	MODIFIER	MODIFIER	MODIFIER	MODIFIER	MODIFIER	MODIFIER	MODIFIER	ENSCAFE00000396858	gene:ENSCAFG00000014808	gene:ENSCAFG00000014808	gene:ENSCAFG00000014808	gene:ENSCAFG00000014808	gene:ENSCAFG00000014808	gene:ENSCAFG00000014808
chr3	61355750	A	AG	HIGH	MODIFIER	MODIFIER	MODIFIER	MODIFIER	MODIFIER	MODIFIER	MODIFIER	MODIFIER	MODIFIER	MODIFIER	MODIFIER	MODIFIER	MODIFIER	MODIFIER	MODIFIER	MODIFIER	MODIFIER	MODIFIER	ENSCAFE00000396858	gene:ENSCAFG00000014808	gene:ENSCAFG00000014808	gene:ENSCAFG00000014808	gene:ENSCAFG00000014808	gene:ENSCAFG00000014808	gene:ENSCAFG00000014808
chr3	61355753	T	G	MODERATE	MODIFIER	MODIFIER	MODIFIER	MODIFIER	MODIFIER	MODIFIER	MODIFIER	MODIFIER	MODIFIER	MODIFIER	MODIFIER	MODIFIER	MODIFIER	MODIFIER	MODIFIER	MODIFIER	MODIFIER	MODIFIER	ENSCAFE00000396858	gene:ENSCAFG00000014808	gene:ENSCAFG00000014808	gene:ENSCAFG00000014808	gene:ENSCAFG00000014808	gene:ENSCAFG00000014808	gene:ENSCAFG00000014808
chr3	61358436	A	G	MODERATE	MODERATE	MODERATE	MODERATE	MODIFIER	MODIFIER	MODIFIER	MODIFIER	MODIFIER	MODIFIER	MODIFIER	MODIFIER	MODIFIER	MODIFIER	MODIFIER	MODIFIER	MODIFIER	MODIFIER	MODIFIER	ENSCAFE00000161508	ENSCAFE00000161508	ENSCAFE00000161508	ENSCAFE00000161508	gene:ENSCAFG00000014808	gene:ENSCAFG00000014808	gene:ENSCAFG00000014747
chr3	61369613	T	C	MODERATE	MODERATE	MODERATE	MODERATE	MODERATE	MODIFIER	MODIFIER	MODIFIER	MODIFIER	MODIFIER	MODIFIER	MODIFIER	MODIFIER	ENSCAFE00000161508	ENSCAFE00000390081	ENSCAFE00000161508	ENSCAFE00000161508	ENSCAFE00000161508	ENSCAFE00000390081	ADD1	gene:ENSCAFG00000014808	gene:ENSCAFG00000014808	gene:ENSCAFG00000014808	gene:ENSCAFG00000014808	gene:ENSCAFG00000014808	gene:ENSCAFG00000014808
chr3	61420685	C	A	MODERATE	MODERATE	MODIFIER	MODIFIER	MODIFIER	MODIFIER	MODIFIER	MODIFIER	MODIFIER	ENSCAFE00000161508	ENSCAFE00000390081	ENSCAFE00000398115	ENSCAFE00000161508	ADD1	gene:ENSCAFG00000014808	gene:ENSCAFG00000014808	gene:ENSCAFG00000014808	gene:ENSCAFG00000014808	1	1	11	1	-1	-1	-1	-1
chr3	61584344	G	C	MODERATE	MODERATE	MODERATE	MODIFIER	MODIFIER	MODIFIER	MODIFIER	ENSCAFE00000161935	ENSCAFE00000404548	ENSCAFE00000161935	FAM193A	gene:ENSCAFG00000014845	gene:ENSCAFG00000014845	gene:ENSCAFG00000014845	14	13	12	-1	-1	-1	-1	684	638	628	-1	-1
chr3	61765801	T	C	MODERATE	MODIFIER	MODIFIER	ENSCAFE00000403176	CFAP99	gene:ENSCAFG00000043709	14	-1	-1	584	-1	-1	p.Arg584Gly
chr3	61765834	C	A	MODERATE	MODIFIER	MODIFIER	ENSCAFE00000403176	CFAP99	gene:ENSCAFG00000043709	14	-1	-1	573	-1	-1	p.Gly573Trp
chr3	61765835	A	C	MODERATE	MODIFIER	MODIFIER	ENSCAFE00000403176	CFAP99	gene:ENSCAFG00000043709	14	-1	-1	572	-1	-1	p.Ser572Arg
chr3	61927823	G	T	MODERATE	MODERATE	MODIFIER	MODIFIER	MODIFIER	ENSCAFE00000235604	ENSCAFE00000235604	MXD4	gene:ENSCAFG00000014873	gene:ENSCAFG00000014873	1	1	-1	-1	-1	3	3	-1	-1	-1	p.Arg3Leu	p.Arg3Leu
chr3	62267856	A	C	MODERATE	MODIFIER	MODIFIER	MODIFIER	MODIFIER	MODIFIER	MODIFIER	MODIFIER	MODIFIER	MODIFIER	MODIFIER	MODIFIER	MODIFIER	ENSCAFE00000402190	ENSCAFE00000241279	ENSCAFE00000241279	ENSCAFE00000278387	ENSCAFE00000402818	gene:ENSCAFG00000014979	gene:ENSCAFG00000017475	gene:ENSCAFG00000010506	ENSCAFE00000114668	LETM1	gene:ENSCAFG00000014979	gene:ENSCAFG00000014979	gene:ENSCAFG00000014979
chr3	62267928	T	A	MODERATE	MODIFIER	MODIFIER	MODIFIER	MODIFIER	MODIFIER	MODIFIER	MODIFIER	MODIFIER	MODIFIER	MODIFIER	MODIFIER	MODIFIER	ENSCAFE00000402190	ENSCAFE00000241279	ENSCAFE00000241279	ENSCAFE00000278387	ENSCAFE00000402818	gene:ENSCAFG00000014979	gene:ENSCAFG00000017475	gene:ENSCAFG00000010506	ENSCAFE00000114668	LETM1	gene:ENSCAFG00000014979	gene:ENSCAFG00000014979	gene:ENSCAFG00000014979
chr3	62431498	C	CT	HIGH	MODIFIER	MODIFIER	MODIFIER	MODIFIER	ENSCAFE00000326663	ENSCAFE00000360015	gene:ENSCAFG00000015022	FAM53A	gene:ENSCAFG00000015022	2	-1	-1	-1	-1	41	-1	-1	-1	-1	p.Leu41fs
chr3	62815621	A	G	MODERATE	MODERATE	MODERATE	MODIFIER	MODIFIER	MODIFIER	MODIFIER	ENSCAFE00000307955	ENSCAFE00000307955	ENSCAFE00000307955	FAM184B	gene:ENSCAFG00000015078	gene:ENSCAFG00000015078	gene:ENSCAFG00000015078	2	2	2	-1	-1	-1	-1	448	448	448	-1	-1
chr3	64318479	C	G	MODERATE	MODERATE	MODERATE	MODERATE	MODERATE	MODERATE	MODIFIER	MODIFIER	MODIFIER	MODIFIER	MODIFIER	MODIFIER	MODIFIER	MODIFIER	MODIFIER	ENSCAFE00000307547	ENSCAFE00000375710	ENSCAFE00000307547	ENSCAFE00000307547	ENSCAFE00000307547	ENSCAFE00000307547	gene:ENSCAFG00000022430	ENSCAFE00000226046	PROM1	gene:ENSCAFG00000015233	gene:ENSCAFG00000015233
chr3	64647889	C	T	MODERATE	MODIFIER	MODIFIER	MODIFIER	MODIFIER	MODIFIER	ENSCAFE00000331252	ENSCAFE00000393295	FBXL5	FAM200B	gene:ENSCAFG00000035589	gene:ENSCAFG00000015321	1	1	-1	-1	-1	-1	47	-1	-1	-1	-1	-1	p.Ala47Thr
chr3	64684638	C	G	MODERATE	MODIFIER	MODIFIER	MODIFIER	MODIFIER	ENSCAFE00000237234	ENSCAFE00000393295	FBXL5	gene:ENSCAFG00000015321	gene:ENSCAFG00000015321	1	1	-1	-1	-1	19	-1	-1	-1	-1	p.Asn19Lys
chr3	64684659	G	C	MODERATE	MODIFIER	MODIFIER	MODIFIER	MODIFIER	ENSCAFE00000237234	ENSCAFE00000393295	FBXL5	gene:ENSCAFG00000015321	gene:ENSCAFG00000015321	1	1	-1	-1	-1	26	-1	-1	-1	-1	p.Trp26Cys
chr3	65266323	C	*,A	MODERATE	MODIFIER	MODIFIER	MODIFIER	MODIFIER	MODIFIER	MODIFIER	MODIFIER	MODIFIER	MODIFIER	MODIFIER	MODIFIER	MODIFIER	MODIFIER	MODIFIER	ENSCAFE00000299361	ENSCAFE00000372524	ENSCAFE00000299361	ENSCAFE00000299361	ENSCAFE00000299361	ENSCAFE00000299361	ENSCAFE00000299361	gene:ENSCAFG00000015372	gene:ENSCAFG00000015372	gene:ENSCAFG00000015372	gene:ENSCAFG00000015372
chr3	66485441	A	G	MODERATE	MODERATE	MODERATE	MODIFIER	MODIFIER	MODIFIER	MODIFIER	ENSCAFE00000371471	ENSCAFE00000371471	ENSCAFE00000371471	BOD1L1	gene:ENSCAFG00000015402	gene:ENSCAFG00000015402	gene:ENSCAFG00000015402	8	8	8	-1	-1	-1	-1	624	624	624	-1	-1
chr3	66488102	C	T	MODERATE	MODERATE	MODERATE	MODIFIER	MODIFIER	MODIFIER	MODIFIER	ENSCAFE00000371471	ENSCAFE00000371471	ENSCAFE00000371471	BOD1L1	gene:ENSCAFG00000015402	gene:ENSCAFG00000015402	gene:ENSCAFG00000015402	8	8	8	-1	-1	-1	-1	1511	1511	1511	-1	-1
chr3	66488413	G	A	MODERATE	MODERATE	MODERATE	MODIFIER	MODIFIER	MODIFIER	MODIFIER	ENSCAFE00000371471	ENSCAFE00000371471	ENSCAFE00000371471	BOD1L1	gene:ENSCAFG00000015402	gene:ENSCAFG00000015402	gene:ENSCAFG00000015402	8	8	8	-1	-1	-1	-1	1615	1615	1615	-1	-1
chr3	66488716	T	G	MODERATE	MODERATE	MODERATE	MODIFIER	MODIFIER	MODIFIER	MODIFIER	ENSCAFE00000371471	ENSCAFE00000371471	ENSCAFE00000371471	BOD1L1	gene:ENSCAFG00000015402	gene:ENSCAFG00000015402	gene:ENSCAFG00000015402	8	8	8	-1	-1	-1	-1	1716	1716	1716	-1	-1
chr3	66506192	T	C	MODERATE	MODERATE	MODERATE	MODIFIER	MODIFIER	MODIFIER	MODIFIER	ENSCAFE00000371471	ENSCAFE00000371471	ENSCAFE00000371471	BOD1L1	gene:ENSCAFG00000015402	gene:ENSCAFG00000015402	gene:ENSCAFG00000015402	17	17	17	-1	-1	-1	-1	2693	2693	2693	-1	-1
chr3	66511812	T	C	MODERATE	MODERATE	MODERATE	MODIFIER	MODIFIER	MODIFIER	MODIFIER	ENSCAFE00000371471	ENSCAFE00000371471	ENSCAFE00000371471	BOD1L1	gene:ENSCAFG00000015402	gene:ENSCAFG00000015402	gene:ENSCAFG00000015402	21	21	19	-1	-1	-1	-1	2764	2764	2727	-1	-1
chr3	66512462	A	C	MODERATE	MODERATE	MODERATE	MODIFIER	MODIFIER	MODIFIER	MODIFIER	ENSCAFE00000371471	ENSCAFE00000371471	ENSCAFE00000371471	BOD1L1	gene:ENSCAFG00000015402	gene:ENSCAFG00000015402	gene:ENSCAFG00000015402	23	23	21	-1	-1	-1	-1	2811	2811	2774	-1	-1
chr3	69623170	C	G	MODERATE	MODIFIER	MODIFIER	ENSCAFE00000169978	DRD5	gene:ENSCAFG00000015664	1	-1	-1	242	-1	-1	p.Ala242Pro
chr3	69805719	T	G	MODERATE	MODERATE	MODIFIER	MODIFIER	MODIFIER	ENSCAFE00000170320	ENSCAFE00000170320	NSG1	gene:ENSCAFG00000015693	gene:ENSCAFG00000015693	1	1	-1	-1	-1	43	43	-1	-1	-1	p.Val43Gly	p.Val43Gly
chr3	70938042	T	C	MODERATE	MODERATE	MODERATE	MODIFIER	MODIFIER	MODIFIER	MODIFIER	MODIFIER	MODIFIER	MODIFIER	MODIFIER	MODIFIER	MODIFIER	MODIFIER	MODIFIER	MODIFIER	MODIFIER	MODIFIER	MODIFIER	ENSCAFE00000286656	ENSCAFE00000286656	ENSCAFE00000286656	ENSCAFE00000170795	ENSCAFE00000360159	ENSCAFE00000170795	ENSCAFE00000170795
chr3	71410562	C	G	MODERATE	MODERATE	MODERATE	MODERATE	MODIFIER	MODIFIER	MODIFIER	MODIFIER	MODIFIER	MODIFIER	MODIFIER	MODIFIER	MODIFIER	ENSCAFE00000376934	ENSCAFE00000290703	ENSCAFE00000418066	ENSCAFE00000376934	ENSCAFE00000290703	ENSCAFE00000290703	UCHL1	gene:ENSCAFG00000015878	gene:ENSCAFG00000015878	gene:ENSCAFG00000015878	gene:ENSCAFG00000015878	gene:ENSCAFG00000015878	gene:ENSCAFG00000015878
chr3	71410717	A	C	MODERATE	MODERATE	MODERATE	MODERATE	MODIFIER	MODIFIER	MODIFIER	MODIFIER	MODIFIER	MODIFIER	MODIFIER	MODIFIER	MODIFIER	ENSCAFE00000376934	ENSCAFE00000290703	ENSCAFE00000418066	ENSCAFE00000376934	ENSCAFE00000290703	ENSCAFE00000290703	UCHL1	gene:ENSCAFG00000015878	gene:ENSCAFG00000015878	gene:ENSCAFG00000015878	gene:ENSCAFG00000015878	gene:ENSCAFG00000015878	gene:ENSCAFG00000015878
chr3	71410756	T	G	MODERATE	MODERATE	MODERATE	MODERATE	MODIFIER	MODIFIER	MODIFIER	MODIFIER	MODIFIER	MODIFIER	MODIFIER	MODIFIER	MODIFIER	ENSCAFE00000376934	ENSCAFE00000290703	ENSCAFE00000418066	ENSCAFE00000376934	ENSCAFE00000290703	ENSCAFE00000290703	UCHL1	gene:ENSCAFG00000015878	gene:ENSCAFG00000015878	gene:ENSCAFG00000015878	gene:ENSCAFG00000015878	gene:ENSCAFG00000015878	gene:ENSCAFG00000015878
chr3	71410759	A	G	MODERATE	MODERATE	MODERATE	MODERATE	MODIFIER	MODIFIER	MODIFIER	MODIFIER	MODIFIER	MODIFIER	MODIFIER	MODIFIER	MODIFIER	ENSCAFE00000376934	ENSCAFE00000290703	ENSCAFE00000418066	ENSCAFE00000376934	ENSCAFE00000290703	ENSCAFE00000290703	UCHL1	gene:ENSCAFG00000015878	gene:ENSCAFG00000015878	gene:ENSCAFG00000015878	gene:ENSCAFG00000015878	gene:ENSCAFG00000015878	gene:ENSCAFG00000015878
chr3	71410768	T	C	MODERATE	MODERATE	MODERATE	MODERATE	MODIFIER	MODIFIER	MODIFIER	MODIFIER	MODIFIER	MODIFIER	MODIFIER	MODIFIER	MODIFIER	ENSCAFE00000376934	ENSCAFE00000290703	ENSCAFE00000418066	ENSCAFE00000376934	ENSCAFE00000290703	ENSCAFE00000290703	UCHL1	gene:ENSCAFG00000015878	gene:ENSCAFG00000015878	gene:ENSCAFG00000015878	gene:ENSCAFG00000015878	gene:ENSCAFG00000015878	gene:ENSCAFG00000015878
chr3	71410798	A	ACGCC	HIGH	HIGH	HIGH	HIGH	MODIFIER	MODIFIER	MODIFIER	MODIFIER	MODIFIER	MODIFIER	MODIFIER	MODIFIER	MODIFIER	ENSCAFE00000376934	ENSCAFE00000290703	ENSCAFE00000418066	ENSCAFE00000376934	ENSCAFE00000290703	ENSCAFE00000290703	UCHL1	gene:ENSCAFG00000015878	gene:ENSCAFG00000015878	gene:ENSCAFG00000015878	gene:ENSCAFG00000015878	gene:ENSCAFG00000015878	gene:ENSCAFG00000015878
chr3	71410799	AAAGG	A	HIGH	HIGH	HIGH	HIGH	LOW	MODIFIER	MODIFIER	MODIFIER	MODIFIER	MODIFIER	MODIFIER	MODIFIER	MODIFIER	ENSCAFE00000376934	ENSCAFE00000290703	ENSCAFE00000418066	ENSCAFE00000376934	ENSCAFE00000290703	ENSCAFE00000290703	UCHL1	gene:ENSCAFG00000015878	gene:ENSCAFG00000015878	gene:ENSCAFG00000015878	gene:ENSCAFG00000015878	gene:ENSCAFG00000015878	gene:ENSCAFG00000015878
chr3	71410808	C	CT	HIGH	HIGH	HIGH	HIGH	HIGH	MODIFIER	MODIFIER	MODIFIER	MODIFIER	MODIFIER	MODIFIER	MODIFIER	MODIFIER	ENSCAFE00000376934	ENSCAFE00000290703	ENSCAFE00000418066	ENSCAFE00000376934	ENSCAFE00000290703	ENSCAFE00000290703	UCHL1	gene:ENSCAFG00000015878	gene:ENSCAFG00000015878	gene:ENSCAFG00000015878	gene:ENSCAFG00000015878	gene:ENSCAFG00000015878	gene:ENSCAFG00000015878
chr3	72387872	A	G	MODERATE	MODERATE	MODERATE	MODERATE	MODERATE	MODIFIER	MODIFIER	MODIFIER	MODIFIER	MODIFIER	MODIFIER	ENSCAFE00000359091	ENSCAFE00000399479	ENSCAFE00000294959	ENSCAFE00000173069	ENSCAFE00000364852	N4BP2	gene:ENSCAFG00000015929	gene:ENSCAFG00000015929	gene:ENSCAFG00000015929	gene:ENSCAFG00000015929	gene:ENSCAFG00000015929	7	9	9	9
chr3	72407538	T	C	MODERATE	MODERATE	MODERATE	MODERATE	MODERATE	MODIFIER	MODIFIER	MODIFIER	MODIFIER	MODIFIER	MODIFIER	ENSCAFE00000359091	ENSCAFE00000399479	ENSCAFE00000294959	ENSCAFE00000173069	ENSCAFE00000364852	N4BP2	gene:ENSCAFG00000015929	gene:ENSCAFG00000015929	gene:ENSCAFG00000015929	gene:ENSCAFG00000015929	gene:ENSCAFG00000015929	2	4	4	4
chr3	73484865	A	G	MODERATE	MODIFIER	MODIFIER	ENSCAFE00000300984	FAM114A1	gene:ENSCAFG00000016161	2	-1	-1	116	-1	-1	p.Leu116Pro
chr3	74166692	A	G	MODERATE	MODERATE	MODERATE	MODERATE	MODERATE	MODERATE	MODERATE	MODERATE	MODERATE	MODIFIER	MODIFIER	MODIFIER	MODIFIER	MODIFIER	MODIFIER	MODIFIER	MODIFIER	MODIFIER	MODIFIER	ENSCAFE00000373907	ENSCAFE00000364080	ENSCAFE00000283727	ENSCAFE00000422006	ENSCAFE00000389880	ENSCAFE00000283727	ENSCAFE00000283727
chr3	75542831	T	C	MODERATE	MODERATE	MODIFIER	MODIFIER	MODIFIER	ENSCAFE00000176876	ENSCAFE00000176876	DTHD1	gene:ENSCAFG00000016290	gene:ENSCAFG00000016290	10	8	-1	-1	-1	890	751	-1	-1	-1	p.Arg890Gly	p.Arg751Gly
chr3	75543003	G	C	MODERATE	MODERATE	MODIFIER	MODIFIER	MODIFIER	ENSCAFE00000176876	ENSCAFE00000176876	DTHD1	gene:ENSCAFG00000016290	gene:ENSCAFG00000016290	10	8	-1	-1	-1	832	693	-1	-1	-1	p.Ile832Met	p.Ile693Met
chr3	75657023	G	A	MODERATE	MODERATE	MODIFIER	MODIFIER	MODIFIER	ENSCAFE00000355406	ENSCAFE00000355406	ARAP2	gene:ENSCAFG00000016306	gene:ENSCAFG00000016306	2	2	-1	-1	-1	66	66	-1	-1	-1	p.Met66Ile	p.Met66Ile
chr3	75657304	C	G	MODERATE	MODERATE	MODIFIER	MODIFIER	MODIFIER	ENSCAFE00000355406	ENSCAFE00000355406	ARAP2	gene:ENSCAFG00000016306	gene:ENSCAFG00000016306	2	2	-1	-1	-1	160	160	-1	-1	-1	p.Pro160Arg	p.Pro160Arg
chr3	80388233	G	C	MODERATE	MODERATE	LOW	MODIFIER	MODIFIER	MODIFIER	MODIFIER	MODIFIER	ENSCAFE00000297011	ENSCAFE00000401555	ENSCAFE00000373567	PCDH7	gene:ENSCAFG00000043150	gene:ENSCAFG00000016342	gene:ENSCAFG00000043150	gene:ENSCAFG00000016342	1	2	1	-1	-1	-1	-1	-1	122	221
chr3	80388240	T	C	MODERATE	LOW	LOW	MODIFIER	MODIFIER	MODIFIER	MODIFIER	MODIFIER	ENSCAFE00000373567	ENSCAFE00000297011	ENSCAFE00000401555	PCDH7	gene:ENSCAFG00000043150	gene:ENSCAFG00000016342	gene:ENSCAFG00000043150	gene:ENSCAFG00000016342	1	1	2	-1	-1	-1	-1	-1	547	119
chr3	80388242	G	C	MODERATE	MODERATE	MODERATE	MODIFIER	MODIFIER	MODIFIER	MODIFIER	MODIFIER	ENSCAFE00000297011	ENSCAFE00000401555	ENSCAFE00000373567	PCDH7	gene:ENSCAFG00000043150	gene:ENSCAFG00000016342	gene:ENSCAFG00000043150	gene:ENSCAFG00000016342	1	2	1	-1	-1	-1	-1	-1	119	218
chr3	80388245	T	C	MODERATE	MODERATE	LOW	MODIFIER	MODIFIER	MODIFIER	MODIFIER	MODIFIER	ENSCAFE00000297011	ENSCAFE00000401555	ENSCAFE00000373567	PCDH7	gene:ENSCAFG00000043150	gene:ENSCAFG00000016342	gene:ENSCAFG00000043150	gene:ENSCAFG00000016342	1	2	1	-1	-1	-1	-1	-1	118	217
chr3	80388300	G	C	MODERATE	MODERATE	MODERATE	MODIFIER	MODIFIER	MODIFIER	MODIFIER	MODIFIER	ENSCAFE00000297011	ENSCAFE00000401555	ENSCAFE00000373567	PCDH7	gene:ENSCAFG00000043150	gene:ENSCAFG00000016342	gene:ENSCAFG00000043150	gene:ENSCAFG00000016342	1	2	1	-1	-1	-1	-1	-1	99	198
chr3	80388365	G	C	MODERATE	MODERATE	LOW	MODIFIER	MODIFIER	MODIFIER	MODIFIER	MODIFIER	ENSCAFE00000297011	ENSCAFE00000401555	ENSCAFE00000373567	PCDH7	gene:ENSCAFG00000043150	gene:ENSCAFG00000016342	gene:ENSCAFG00000043150	gene:ENSCAFG00000016342	1	2	1	-1	-1	-1	-1	-1	78	177
chr3	80388661	G	T	MODERATE	MODERATE	MODIFIER	MODIFIER	MODIFIER	MODIFIER	MODIFIER	MODIFIER	ENSCAFE00000401555	ENSCAFE00000373567	ENSCAFE00000297011	gene:ENSCAFG00000016342	PCDH7	gene:ENSCAFG00000043150	gene:ENSCAFG00000016342	gene:ENSCAFG00000043150	2	1	-1	-1	-1	-1	-1	-1	78	687
chr3	80388682	T	G	HIGH	MODERATE	MODIFIER	MODIFIER	MODIFIER	MODIFIER	MODIFIER	MODIFIER	ENSCAFE00000401555	ENSCAFE00000373567	ENSCAFE00000297011	gene:ENSCAFG00000016342	PCDH7	gene:ENSCAFG00000043150	gene:ENSCAFG00000016342	gene:ENSCAFG00000043150	1	1	-1	-1	-1	-1	-1	-1	-1	694
chr3	80656597	G	A	MODERATE	MODIFIER	MODIFIER	ENSCAFE00000248981	gene:ENSCAFG00000016344	gene:ENSCAFG00000016344	3	-1	-1	111	-1	-1	p.Arg111Lys
chr3	84019046	G	A	MODERATE	MODIFIER	MODIFIER	MODIFIER	MODIFIER	ENSCAFE00000362845	ENSCAFE00000403723	CCKAR	gene:ENSCAFG00000029430	gene:ENSCAFG00000029430	6	6	-1	-1	-1	423	-1	-1	-1	-1	p.Ala423Thr
chr3	88665523	T	A	MODERATE	MODERATE	MODIFIER	MODIFIER	MODIFIER	MODIFIER	MODIFIER	MODIFIER	MODIFIER	MODIFIER	MODIFIER	MODIFIER	MODIFIER	ENSCAFE00000319677	ENSCAFE00000319677	ENSCAFE00000370613	ENSCAFE00000385164	ENSCAFE00000398533	ENSCAFE00000370613	KCNIP4	gene:ENSCAFG00000016537	gene:ENSCAFG00000016537	gene:ENSCAFG00000016537	gene:ENSCAFG00000016537	gene:ENSCAFG00000016537	gene:ENSCAFG00000016537
chr3	91270703	G	A	MODERATE	MODERATE	MODERATE	MODIFIER	MODIFIER	MODIFIER	MODIFIER	ENSCAFE00000180895	ENSCAFE00000379769	ENSCAFE00000400863	LCORL	gene:ENSCAFG00000016672	gene:ENSCAFG00000016672	gene:ENSCAFG00000016672	6	5	4	-1	-1	-1	-1	1600	1565	1512	-1	-1
chr3	91400517	C	CA	HIGH	MODIFIER	MODIFIER	ENSCAFE00000421734	CTBP1	gene:ENSCAFG00000016687	11	-1	-1	379	-1	-1	p.Pro379fs
chr3	91453987	G	C	MODERATE	MODIFIER	MODIFIER	MODIFIER	MODIFIER	MODIFIER	MODIFIER	MODIFIER	MODIFIER	ENSCAFE00000305075	gene:ENSCAFG00000016696	ENSCAFE00000181216	ENSCAFE00000389851	gene:ENSCAFG00000016696	ENSCAFE00000181216	gene:ENSCAFG00000016696	RNF212	gene:ENSCAFG00000032095	1	-1	-1	-1	-1	-1	-1	-1
chr3	91523380	T	C	MODERATE	MODERATE	MODERATE	MODERATE	MODIFIER	MODIFIER	MODIFIER	MODIFIER	MODIFIER	MODIFIER	MODIFIER	MODIFIER	ENSCAFE00000243337	ENSCAFE00000243337	ENSCAFE00000243337	ENSCAFE00000243337	ENSCAFE00000387269	SLC26A1	IDUA	gene:ENSCAFG00000016706	gene:ENSCAFG00000016701	gene:ENSCAFG00000016701	gene:ENSCAFG00000016701	gene:ENSCAFG00000016701	8	9
chr3	91531679	T	C	MODERATE	MODIFIER	MODIFIER	MODIFIER	MODIFIER	MODIFIER	MODIFIER	MODIFIER	MODIFIER	MODIFIER	ENSCAFE00000387269	ENSCAFE00000243337	ENSCAFE00000243337	ENSCAFE00000243337	SLC26A1	IDUA	gene:ENSCAFG00000016706	gene:ENSCAFG00000016701	gene:ENSCAFG00000016701	gene:ENSCAFG00000016701	5	2	2	2	-1	-1
chr30	7736033	A	G	MODERATE	MODIFIER	MODIFIER	ENSCAFE00000099224	RPUSD2	gene:ENSCAFG00000009165	1	-1	-1	76	-1	-1	p.Ser76Gly
chr30	7793214	T	A	MODERATE	MODIFIER	MODIFIER	ENSCAFE00000277927	KNL1	gene:ENSCAFG00000009202	10	-1	-1	1077	-1	-1	p.Phe1077Tyr
chr30	7794704	C	A	MODERATE	MODIFIER	MODIFIER	ENSCAFE00000277927	KNL1	gene:ENSCAFG00000009202	10	-1	-1	1574	-1	-1	p.Pro1574Thr
chr30	7794903	G	C	MODERATE	MODIFIER	MODIFIER	ENSCAFE00000277927	KNL1	gene:ENSCAFG00000009202	10	-1	-1	1640	-1	-1	p.Gly1640Ala
chr30	9046894	C	G	MODERATE	MODERATE	MODIFIER	MODIFIER	MODIFIER	MODIFIER	MODIFIER	ENSCAFE00000300549	ENSCAFE00000300549	ENSCAFE00000300549	PLA2G4E	gene:ENSCAFG00000024908	gene:ENSCAFG00000024908	gene:ENSCAFG00000024908	2	3	1	-1	-1	-1	-1	105	101	-1	-1	-1
chr30	23731808	C	G	MODERATE	MODIFIER	MODIFIER	MODIFIER	MODIFIER	MODIFIER	MODIFIER	ENSCAFE00000269492	ENSCAFE00000371102	ENSCAFE00000371102	gene:ENSCAFG00000016568	gene:ENSCAFG00000016568	ADAM10	gene:ENSCAFG00000016568	1	-1	-1	-1	-1	-1	-1	6	-1	-1	-1	-1
chr30	23731809	G	T	HIGH	MODIFIER	MODIFIER	MODIFIER	MODIFIER	MODIFIER	MODIFIER	ENSCAFE00000269492	ENSCAFE00000371102	ENSCAFE00000371102	gene:ENSCAFG00000016568	gene:ENSCAFG00000016568	ADAM10	gene:ENSCAFG00000016568	1	-1	-1	-1	-1	-1	-1	5	-1	-1	-1	-1
chr30	23901908	T	G	MODERATE	MODIFIER	MODIFIER	MODIFIER	MODIFIER	MODIFIER	MODIFIER	ENSCAFE00000180016	ENSCAFE00000180016	ENSCAFE00000180016	gene:ENSCAFG00000016586	gene:ENSCAFG00000016586	SLTM	gene:ENSCAFG00000016586	1	-1	-1	-1	-1	-1	-1	11	-1	-1	-1	-1
chr30	27642116	T	C	MODERATE	MODIFIER	MODIFIER	MODIFIER	MODIFIER	MODIFIER	MODIFIER	MODIFIER	MODIFIER	MODIFIER	MODIFIER	MODIFIER	MODIFIER	MODIFIER	MODIFIER	MODIFIER	MODIFIER	MODIFIER	MODIFIER	ENSCAFE00000381508	ENSCAFE00000315717	ENSCAFE00000315717	ENSCAFE00000315717	ENSCAFE00000315717	ENSCAFE00000315717	ENSCAFE00000315717
chr30	27642126	T	C	MODERATE	MODIFIER	MODIFIER	MODIFIER	MODIFIER	MODIFIER	MODIFIER	MODIFIER	MODIFIER	MODIFIER	MODIFIER	MODIFIER	MODIFIER	MODIFIER	MODIFIER	MODIFIER	MODIFIER	MODIFIER	MODIFIER	ENSCAFE00000381508	ENSCAFE00000315717	ENSCAFE00000315717	ENSCAFE00000315717	ENSCAFE00000315717	ENSCAFE00000315717	ENSCAFE00000315717
chr30	27642156	T	C	MODERATE	MODIFIER	MODIFIER	MODIFIER	MODIFIER	MODIFIER	MODIFIER	MODIFIER	MODIFIER	MODIFIER	MODIFIER	MODIFIER	MODIFIER	MODIFIER	MODIFIER	MODIFIER	MODIFIER	MODIFIER	MODIFIER	ENSCAFE00000381508	ENSCAFE00000315717	ENSCAFE00000315717	ENSCAFE00000315717	ENSCAFE00000315717	ENSCAFE00000315717	ENSCAFE00000315717
chr30	27642161	T	C	MODERATE	MODIFIER	MODIFIER	MODIFIER	MODIFIER	MODIFIER	MODIFIER	MODIFIER	MODIFIER	MODIFIER	MODIFIER	MODIFIER	MODIFIER	MODIFIER	MODIFIER	MODIFIER	MODIFIER	MODIFIER	MODIFIER	ENSCAFE00000381508	ENSCAFE00000315717	ENSCAFE00000315717	ENSCAFE00000315717	ENSCAFE00000315717	ENSCAFE00000315717	ENSCAFE00000315717
chr30	27642188	T	C	MODERATE	MODIFIER	MODIFIER	MODIFIER	MODIFIER	MODIFIER	MODIFIER	MODIFIER	MODIFIER	MODIFIER	MODIFIER	MODIFIER	MODIFIER	MODIFIER	MODIFIER	MODIFIER	MODIFIER	MODIFIER	MODIFIER	ENSCAFE00000381508	ENSCAFE00000315717	ENSCAFE00000315717	ENSCAFE00000315717	ENSCAFE00000315717	ENSCAFE00000315717	ENSCAFE00000315717
chr30	39356552	A	G	MODERATE	MODIFIER	MODIFIER	MODIFIER	MODIFIER	MODIFIER	MODIFIER	ENSCAFE00000324949	ENSCAFE00000324949	ENSCAFE00000324949	RCN2	gene:ENSCAFG00000018077	gene:ENSCAFG00000018077	gene:ENSCAFG00000018077	1	1	2	-1	-1	-1	-1	230	-1	-1	-1	-1
chr30	39356558	G	C	MODERATE	MODIFIER	MODIFIER	MODIFIER	MODIFIER	MODIFIER	MODIFIER	ENSCAFE00000324949	ENSCAFE00000324949	ENSCAFE00000324949	RCN2	gene:ENSCAFG00000018077	gene:ENSCAFG00000018077	gene:ENSCAFG00000018077	1	1	2	-1	-1	-1	-1	228	-1	-1	-1	-1
chr30	39356567	A	C	MODERATE	MODIFIER	MODIFIER	MODIFIER	MODIFIER	MODIFIER	MODIFIER	ENSCAFE00000324949	ENSCAFE00000324949	ENSCAFE00000324949	RCN2	gene:ENSCAFG00000018077	gene:ENSCAFG00000018077	gene:ENSCAFG00000018077	1	1	2	-1	-1	-1	-1	225	-1	-1	-1	-1
chr30	39356570	A	C	MODERATE	MODIFIER	MODIFIER	MODIFIER	MODIFIER	MODIFIER	MODIFIER	ENSCAFE00000324949	ENSCAFE00000324949	ENSCAFE00000324949	RCN2	gene:ENSCAFG00000018077	gene:ENSCAFG00000018077	gene:ENSCAFG00000018077	1	1	2	-1	-1	-1	-1	224	-1	-1	-1	-1
chr30	39356575	A	C	MODERATE	MODIFIER	MODIFIER	MODIFIER	MODIFIER	MODIFIER	MODIFIER	ENSCAFE00000324949	ENSCAFE00000324949	ENSCAFE00000324949	RCN2	gene:ENSCAFG00000018077	gene:ENSCAFG00000018077	gene:ENSCAFG00000018077	1	1	2	-1	-1	-1	-1	222	-1	-1	-1	-1
chr30	39356597	A	C	MODERATE	MODIFIER	MODIFIER	MODIFIER	MODIFIER	MODIFIER	MODIFIER	ENSCAFE00000324949	ENSCAFE00000324949	ENSCAFE00000324949	RCN2	gene:ENSCAFG00000018077	gene:ENSCAFG00000018077	gene:ENSCAFG00000018077	1	1	2	-1	-1	-1	-1	215	-1	-1	-1	-1
chr30	39356611	A	T	MODERATE	MODIFIER	MODIFIER	MODIFIER	MODIFIER	MODIFIER	MODIFIER	ENSCAFE00000324949	ENSCAFE00000324949	ENSCAFE00000324949	RCN2	gene:ENSCAFG00000018077	gene:ENSCAFG00000018077	gene:ENSCAFG00000018077	1	1	2	-1	-1	-1	-1	210	-1	-1	-1	-1
chr30	39356645	A	C	MODERATE	MODERATE	MODERATE	MODIFIER	MODIFIER	MODIFIER	MODIFIER	ENSCAFE00000324949	ENSCAFE00000324949	ENSCAFE00000324949	RCN2	gene:ENSCAFG00000018077	gene:ENSCAFG00000018077	gene:ENSCAFG00000018077	1	1	2	-1	-1	-1	-1	199	46	225	-1	-1
chr30	39356656	A	T	MODERATE	MODERATE	MODERATE	MODIFIER	MODIFIER	MODIFIER	MODIFIER	ENSCAFE00000324949	ENSCAFE00000324949	ENSCAFE00000324949	RCN2	gene:ENSCAFG00000018077	gene:ENSCAFG00000018077	gene:ENSCAFG00000018077	1	1	2	-1	-1	-1	-1	195	42	221	-1	-1
chr30	39356662	A	T	MODERATE	MODERATE	MODERATE	MODIFIER	MODIFIER	MODIFIER	MODIFIER	ENSCAFE00000324949	ENSCAFE00000324949	ENSCAFE00000324949	RCN2	gene:ENSCAFG00000018077	gene:ENSCAFG00000018077	gene:ENSCAFG00000018077	1	1	2	-1	-1	-1	-1	193	40	219	-1	-1
chr30	39356669	A	C	MODERATE	MODERATE	MODERATE	MODIFIER	MODIFIER	MODIFIER	MODIFIER	ENSCAFE00000324949	ENSCAFE00000324949	ENSCAFE00000324949	RCN2	gene:ENSCAFG00000018077	gene:ENSCAFG00000018077	gene:ENSCAFG00000018077	1	1	2	-1	-1	-1	-1	191	38	217	-1	-1
chr30	39356695	A	T	MODERATE	MODERATE	MODERATE	MODIFIER	MODIFIER	MODIFIER	MODIFIER	ENSCAFE00000324949	ENSCAFE00000324949	ENSCAFE00000324949	RCN2	gene:ENSCAFG00000018077	gene:ENSCAFG00000018077	gene:ENSCAFG00000018077	1	1	2	-1	-1	-1	-1	182	29	208	-1	-1
chr30	39356700	A	C	MODERATE	MODERATE	MODERATE	MODIFIER	MODIFIER	MODIFIER	MODIFIER	ENSCAFE00000324949	ENSCAFE00000324949	ENSCAFE00000324949	RCN2	gene:ENSCAFG00000018077	gene:ENSCAFG00000018077	gene:ENSCAFG00000018077	1	1	2	-1	-1	-1	-1	180	27	206	-1	-1
chr31	37276664	A	C	MODERATE	MODIFIER	MODIFIER	MODIFIER	MODIFIER	MODIFIER	MODIFIER	MODIFIER	MODIFIER	ENSCAFE00000296231	ENSCAFE00000296231	ENSCAFE00000296231	ENSCAFE00000296231	gene:ENSCAFG00000010572	gene:ENSCAFG00000010572	gene:ENSCAFG00000010572	gene:ENSCAFG00000010572	gene:ENSCAFG00000010572	1	-1	-1	-1	-1	-1	-1	-1
chr31	37276665	A	C	MODERATE	MODIFIER	MODIFIER	MODIFIER	MODIFIER	MODIFIER	MODIFIER	MODIFIER	MODIFIER	ENSCAFE00000296231	ENSCAFE00000296231	ENSCAFE00000296231	ENSCAFE00000296231	gene:ENSCAFG00000010572	gene:ENSCAFG00000010572	gene:ENSCAFG00000010572	gene:ENSCAFG00000010572	gene:ENSCAFG00000010572	1	-1	-1	-1	-1	-1	-1	-1
chr31	38514123	T	TGC	HIGH	MODIFIER	MODIFIER	MODIFIER	MODIFIER	MODIFIER	MODIFIER	MODIFIER	MODIFIER	ENSCAFE00000321337	ENSCAFE00000321337	ENSCAFE00000302378	ENSCAFE00000157647	gene:ENSCAFG00000031003	gene:ENSCAFG00000031003	gene:ENSCAFG00000031003	gene:ENSCAFG00000031003	gene:ENSCAFG00000031003	1	1	-1	-1	-1	-1	-1	-1
chr32	1360048	T	C	MODERATE	MODERATE	MODERATE	MODERATE	MODERATE	MODERATE	MODERATE	MODERATE	MODERATE	MODERATE	MODIFIER	MODIFIER	MODIFIER	MODIFIER	MODIFIER	MODIFIER	MODIFIER	MODIFIER	MODIFIER	MODIFIER	MODIFIER	ENSCAFE00000412408	ENSCAFE00000364205	ENSCAFE00000422775	ENSCAFE00000318538	ENSCAFE00000367907
chr32	4508644	A	G	MODERATE	MODIFIER	MODIFIER	MODIFIER	MODIFIER	ENSCAFE00000404326	gene:ENSCAFG00000008886	ENSCAFE00000261266	FGF5	gene:ENSCAFG00000008886	1	-1	-1	-1	-1	143	-1	-1	-1	-1	p.Glu143Gly
chr32	4508650	A	G	MODERATE	MODIFIER	MODIFIER	MODIFIER	MODIFIER	ENSCAFE00000404326	gene:ENSCAFG00000008886	ENSCAFE00000261266	FGF5	gene:ENSCAFG00000008886	1	-1	-1	-1	-1	145	-1	-1	-1	-1	p.Asp145Gly
chr32	4508662	T	G	MODERATE	MODIFIER	MODIFIER	MODIFIER	MODIFIER	ENSCAFE00000404326	gene:ENSCAFG00000008886	ENSCAFE00000261266	FGF5	gene:ENSCAFG00000008886	1	-1	-1	-1	-1	149	-1	-1	-1	-1	p.Leu149Arg
chr32	4508664	C	G	MODERATE	MODIFIER	MODIFIER	MODIFIER	MODIFIER	ENSCAFE00000404326	gene:ENSCAFG00000008886	ENSCAFE00000261266	FGF5	gene:ENSCAFG00000008886	1	-1	-1	-1	-1	150	-1	-1	-1	-1	p.Arg150Gly
chr32	24196865	T	TA	HIGH	HIGH	HIGH	MODIFIER	MODIFIER	MODIFIER	MODIFIER	ENSCAFE00000407877	ENSCAFE00000388721	ENSCAFE00000407877	gene:ENSCAFG00000045628	gene:ENSCAFG00000045628	gene:ENSCAFG00000045628	gene:ENSCAFG00000045628	6	6	5	-1	-1	-1	-1	-1	-1	-1	-1	-1
chr33	7948722	A	G	MODERATE	MODIFIER	MODIFIER	ENSCAFE00000419443	TRMT10C	gene:ENSCAFG00000031607	2	-1	-1	296	-1	-1	p.Ile296Val
chr33	16745636	G	A	MODERATE	MODIFIER	MODIFIER	ENSCAFE00000310127	GCSAM	gene:ENSCAFG00000030826	5	-1	-1	72	-1	-1	p.Thr72Met
chr33	17073107	TA	T	HIGH	MODIFIER	MODIFIER	MODIFIER	MODIFIER	MODIFIER	MODIFIER	ENSCAFE00000308624	gene:ENSCAFG00000010517	ENSCAFE00000356265	ENSCAFE00000417893	gene:ENSCAFG00000010517	ATG3	gene:ENSCAFG00000010493	1	-1	-1	-1	-1	-1	-1	2	-1	-1	-1	-1
chr33	17073110	T	A	MODERATE	MODIFIER	MODIFIER	MODIFIER	MODIFIER	MODIFIER	MODIFIER	ENSCAFE00000308624	gene:ENSCAFG00000010517	ENSCAFE00000356265	ENSCAFE00000417893	gene:ENSCAFG00000010517	ATG3	gene:ENSCAFG00000010493	1	-1	-1	-1	-1	-1	-1	2	-1	-1	-1	-1
chr33	22966064	C	A	MODERATE	MODERATE	MODIFIER	MODIFIER	MODIFIER	ENSCAFE00000285130	ENSCAFE00000285130	ARHGAP31	gene:ENSCAFG00000010917	gene:ENSCAFG00000010917	1	1	-1	-1	-1	4	4	-1	-1	-1	p.Gln4Lys	p.Gln4Lys
chr33	28913320	C	G	MODERATE	MODERATE	MODERATE	MODERATE	MODERATE	MODERATE	MODERATE	MODERATE	MODIFIER	MODIFIER	MODIFIER	MODIFIER	MODIFIER	MODIFIER	MODIFIER	MODIFIER	MODIFIER	ENSCAFE00000397686	ENSCAFE00000321839	ENSCAFE00000397686	ENSCAFE00000397686	ENSCAFE00000397686	ENSCAFE00000397686	ENSCAFE00000397686	ENSCAFE00000397686	LRCH3
chr33	28913322	T	TC	HIGH	HIGH	HIGH	HIGH	HIGH	HIGH	HIGH	HIGH	MODIFIER	MODIFIER	MODIFIER	MODIFIER	MODIFIER	MODIFIER	MODIFIER	MODIFIER	MODIFIER	ENSCAFE00000397686	ENSCAFE00000321839	ENSCAFE00000397686	ENSCAFE00000397686	ENSCAFE00000397686	ENSCAFE00000397686	ENSCAFE00000397686	ENSCAFE00000397686	LRCH3
chr33	28913323	T	A	MODERATE	MODERATE	MODERATE	MODERATE	MODERATE	MODERATE	MODERATE	MODERATE	MODIFIER	MODIFIER	MODIFIER	MODIFIER	MODIFIER	MODIFIER	MODIFIER	MODIFIER	MODIFIER	ENSCAFE00000397686	ENSCAFE00000321839	ENSCAFE00000397686	ENSCAFE00000397686	ENSCAFE00000397686	ENSCAFE00000397686	ENSCAFE00000397686	ENSCAFE00000397686	LRCH3
chr33	28913327	G	C	MODERATE	MODERATE	MODERATE	MODERATE	MODERATE	MODERATE	MODERATE	MODERATE	MODIFIER	MODIFIER	MODIFIER	MODIFIER	MODIFIER	MODIFIER	MODIFIER	MODIFIER	MODIFIER	ENSCAFE00000397686	ENSCAFE00000321839	ENSCAFE00000397686	ENSCAFE00000397686	ENSCAFE00000397686	ENSCAFE00000397686	ENSCAFE00000397686	ENSCAFE00000397686	LRCH3
chr33	28991966	T	C	MODERATE	MODERATE	MODERATE	MODERATE	MODERATE	MODIFIER	MODIFIER	MODIFIER	MODIFIER	MODIFIER	MODIFIER	MODIFIER	MODIFIER	MODIFIER	MODIFIER	ENSCAFE00000405666	ENSCAFE00000291646	ENSCAFE00000281068	ENSCAFE00000405666	ENSCAFE00000405666	ENSCAFE00000405666	ENSCAFE00000405666	RUBCN	gene:ENSCAFG00000012767	gene:ENSCAFG00000012767	gene:ENSCAFG00000012767
chr33	29237310	A	C,T	MODERATE	MODERATE	MODIFIER	MODIFIER	MODIFIER	MODIFIER	ENSCAFE00000327032	ENSCAFE00000327032	TFRC	TFRC	gene:ENSCAFG00000012941	gene:ENSCAFG00000012941	1	1	-1	-1	-1	-1	73	73	-1	-1	-1	-1	p.Ser73Ala	p.Ser73Thr
chr34	3780966	T	G	MODERATE	MODIFIER	MODIFIER	MODIFIER	MODIFIER	ENSCAFE00000109031	ENSCAFE00000109031	ANKRD33B	gene:ENSCAFG00000009997	gene:ENSCAFG00000009997	1	1	-1	-1	-1	128	-1	-1	-1	-1	p.Ser128Arg
chr34	3780974	T	G	MODERATE	MODIFIER	MODIFIER	MODIFIER	MODIFIER	ENSCAFE00000109031	ENSCAFE00000109031	ANKRD33B	gene:ENSCAFG00000009997	gene:ENSCAFG00000009997	1	1	-1	-1	-1	125	-1	-1	-1	-1	p.His125Pro
chr34	3780983	C	G	MODERATE	MODIFIER	MODIFIER	MODIFIER	MODIFIER	ENSCAFE00000109031	ENSCAFE00000109031	ANKRD33B	gene:ENSCAFG00000009997	gene:ENSCAFG00000009997	1	1	-1	-1	-1	122	-1	-1	-1	-1	p.Arg122Pro
chr34	3781022	A	T	MODERATE	MODIFIER	MODIFIER	MODIFIER	MODIFIER	ENSCAFE00000109031	ENSCAFE00000109031	ANKRD33B	gene:ENSCAFG00000009997	gene:ENSCAFG00000009997	1	1	-1	-1	-1	109	-1	-1	-1	-1	p.Ile109Asn
chr34	4443496	C	T	MODERATE	MODIFIER	MODIFIER	ENSCAFE00000367105	gene:ENSCAFG00000007173	gene:ENSCAFG00000007173	1	-1	-1	32	-1	-1	p.Glu32Lys
chr34	11289751	C	T	MODERATE	MODERATE	MODERATE	MODERATE	MODIFIER	MODIFIER	MODIFIER	MODIFIER	MODIFIER	MODIFIER	MODIFIER	ENSCAFE00000117440	ENSCAFE00000117440	ENSCAFE00000117440	ENSCAFE00000117440	gene:ENSCAFG00000010459	ENSCAFE00000401184	TERT	gene:ENSCAFG00000010739	gene:ENSCAFG00000010739	gene:ENSCAFG00000010739	gene:ENSCAFG00000010739	2	2	2	2
chr34	11290210	G	A	MODERATE	MODERATE	MODERATE	MODERATE	MODIFIER	MODIFIER	MODIFIER	MODIFIER	MODIFIER	MODIFIER	MODIFIER	MODIFIER	ENSCAFE00000117440	ENSCAFE00000117440	ENSCAFE00000117440	ENSCAFE00000117440	ENSCAFE00000401184	TERT	SLC6A18	gene:ENSCAFG00000010739	gene:ENSCAFG00000010459	gene:ENSCAFG00000010739	gene:ENSCAFG00000010739	gene:ENSCAFG00000010739	2	2
chr34	11291188	A	C	MODERATE	MODIFIER	MODIFIER	MODIFIER	MODIFIER	MODIFIER	MODIFIER	MODIFIER	MODIFIER	MODIFIER	MODIFIER	MODIFIER	ENSCAFE00000401184	ENSCAFE00000117440	ENSCAFE00000117440	ENSCAFE00000117440	ENSCAFE00000117440	TERT	SLC6A18	gene:ENSCAFG00000010739	gene:ENSCAFG00000010459	gene:ENSCAFG00000010739	gene:ENSCAFG00000010739	gene:ENSCAFG00000010739	13	2
chr34	11291198	T	C	MODERATE	MODIFIER	MODIFIER	MODIFIER	MODIFIER	MODIFIER	MODIFIER	MODIFIER	MODIFIER	MODIFIER	MODIFIER	MODIFIER	ENSCAFE00000401184	ENSCAFE00000117440	ENSCAFE00000117440	ENSCAFE00000117440	ENSCAFE00000117440	TERT	SLC6A18	gene:ENSCAFG00000010739	gene:ENSCAFG00000010459	gene:ENSCAFG00000010739	gene:ENSCAFG00000010739	gene:ENSCAFG00000010739	13	2
chr34	11291359	A	G	MODERATE	MODIFIER	MODIFIER	MODIFIER	MODIFIER	MODIFIER	MODIFIER	MODIFIER	MODIFIER	MODIFIER	MODIFIER	MODIFIER	ENSCAFE00000401184	ENSCAFE00000117440	ENSCAFE00000117440	ENSCAFE00000117440	ENSCAFE00000117440	TERT	SLC6A18	gene:ENSCAFG00000010739	gene:ENSCAFG00000010459	gene:ENSCAFG00000010739	gene:ENSCAFG00000010739	gene:ENSCAFG00000010739	13	2
chr34	11291360	C	T	MODERATE	MODIFIER	MODIFIER	MODIFIER	MODIFIER	MODIFIER	MODIFIER	MODIFIER	MODIFIER	MODIFIER	MODIFIER	MODIFIER	ENSCAFE00000401184	ENSCAFE00000117440	ENSCAFE00000117440	ENSCAFE00000117440	ENSCAFE00000117440	TERT	SLC6A18	gene:ENSCAFG00000010739	gene:ENSCAFG00000010459	gene:ENSCAFG00000010739	gene:ENSCAFG00000010739	gene:ENSCAFG00000010739	13	2
chr34	11583028	A	G	MODERATE	MODERATE	MODERATE	MODIFIER	MODIFIER	MODIFIER	MODIFIER	ENSCAFE00000315299	ENSCAFE00000259303	ENSCAFE00000315299	gene:ENSCAFG00000024813	gene:ENSCAFG00000024813	gene:ENSCAFG00000024813	gene:ENSCAFG00000024813	6	5	6	-1	-1	-1	-1	274	249	274	-1	-1
chr34	11780636	A	AC	HIGH	HIGH	HIGH	HIGH	MODIFIER	MODIFIER	MODIFIER	MODIFIER	MODIFIER	ENSCAFE00000388858	ENSCAFE00000387047	ENSCAFE00000119340	ENSCAFE00000291383	SLC9A3	gene:ENSCAFG00000010902	gene:ENSCAFG00000010902	gene:ENSCAFG00000010902	gene:ENSCAFG00000010902	5	5	4	4	-1	-1	-1	-1
chr34	17135343	C	T	MODERATE	MODIFIER	MODIFIER	MODIFIER	MODIFIER	MODIFIER	MODIFIER	MODIFIER	MODIFIER	ENSCAFE00000283964	gene:ENSCAFG00000012444	gene:ENSCAFG00000012429	ENSCAFE00000359535	ENSCAFE00000323456	ENSCAFE00000398234	ALG3	gene:ENSCAFG00000012444	gene:ENSCAFG00000012444	9	-1	-1	-1	-1	7	-1	-1
chr34	26614876	A	G	HIGH	MODIFIER	MODIFIER	MODIFIER	MODIFIER	MODIFIER	MODIFIER	ENSCAFE00000367662	ENSCAFE00000259872	ENSCAFE00000259872	gene:ENSCAFG00000024856	gene:ENSCAFG00000024856	gene:ENSCAFG00000014316	gene:ENSCAFG00000014316	1	-1	-1	-1	-1	-1	-1	1	-1	-1	-1	-1
chr35	11150514	GAAAAA	G	HIGH	MODIFIER	MODIFIER	ENSCAFE00000314102	TMEM170B	gene:ENSCAFG00000029352	1	-1	-1	58	-1	-1	p.Glu58fs
chr35	20100073	C	A	MODERATE	MODIFIER	MODIFIER	ENSCAFE00000260687	SOX4	gene:ENSCAFG00000024883	1	-1	-1	101	-1	-1	p.Gln101Lys
chr35	20915824	G	C	MODERATE	MODIFIER	MODIFIER	ENSCAFE00000373857	gene:ENSCAFG00000045729	gene:ENSCAFG00000045729	3	-1	-1	112	-1	-1	p.Gln112His
chr35	20915829	C	G	MODERATE	MODIFIER	MODIFIER	ENSCAFE00000373857	gene:ENSCAFG00000045729	gene:ENSCAFG00000045729	3	-1	-1	114	-1	-1	p.Pro114Arg
chr36	6110139	A	C	MODERATE	MODIFIER	MODIFIER	MODIFIER	MODIFIER	MODIFIER	MODIFIER	MODIFIER	MODIFIER	ENSCAFE00000289456	ENSCAFE00000289456	ENSCAFE00000289456	ENSCAFE00000289456	RBMS1	gene:ENSCAFG00000009922	gene:ENSCAFG00000009922	gene:ENSCAFG00000009922	gene:ENSCAFG00000009922	1	1	1	1	-1	-1	-1	-1
chr36	10302761	T	TG	HIGH	HIGH	MODIFIER	MODIFIER	MODIFIER	ENSCAFE00000283156	ENSCAFE00000283156	SCN3A	gene:ENSCAFG00000010864	gene:ENSCAFG00000010864	26	26	-1	-1	-1	-1	-1	-1	-1	-1
chr36	27527225	G	C	MODERATE	MODERATE	MODIFIER	MODIFIER	MODIFIER	ENSCAFE00000406888	ENSCAFE00000404481	ZNF804A	gene:ENSCAFG00000014448	gene:ENSCAFG00000014448	4	2	-1	-1	-1	1136	1044	-1	-1	-1	p.Glu1136Gln	p.Glu1044Gln
chr36	27527226	A	T	MODERATE	MODERATE	MODIFIER	MODIFIER	MODIFIER	ENSCAFE00000406888	ENSCAFE00000404481	ZNF804A	gene:ENSCAFG00000014448	gene:ENSCAFG00000014448	4	2	-1	-1	-1	1136	1044	-1	-1	-1	p.Glu1136Val	p.Glu1044Val
chr36	27527231	T	G	MODERATE	MODERATE	MODIFIER	MODIFIER	MODIFIER	ENSCAFE00000406888	ENSCAFE00000404481	ZNF804A	gene:ENSCAFG00000014448	gene:ENSCAFG00000014448	4	2	-1	-1	-1	1138	1046	-1	-1	-1	p.Ser1138Ala	p.Ser1046Ala
chr36	27527237	T	C	MODERATE	MODERATE	MODIFIER	MODIFIER	MODIFIER	ENSCAFE00000406888	ENSCAFE00000404481	ZNF804A	gene:ENSCAFG00000014448	gene:ENSCAFG00000014448	4	2	-1	-1	-1	1140	1048	-1	-1	-1	p.Ser1140Pro	p.Ser1048Pro
chr37	5975429	A	C	MODERATE	MODIFIER	MODIFIER	ENSCAFE00000293290	HECW2	gene:ENSCAFG00000010673	9	-1	-1	551	-1	-1	p.His551Gln
chr37	12634869	G	A	HIGH	MODIFIER	MODIFIER	ENSCAFE00000413804	CTLA4	gene:ENSCAFG00000012876	1	-1	-1	1	-1	-1	p.Met1?
chr37	16481834	C	T	MODERATE	MODIFIER	MODIFIER	MODIFIER	MODIFIER	MODIFIER	MODIFIER	MODIFIER	MODIFIER	MODIFIER	MODIFIER	MODIFIER	MODIFIER	MODIFIER	ENSCAFE00000359968	ENSCAFE00000364572	ENSCAFE00000369407	ENSCAFE00000368356	ENSCAFE00000359968	ENSCAFE00000361287	ENSCAFE00000359968	C37H2orf80	gene:ENSCAFG00000013590	gene:ENSCAFG00000013590	gene:ENSCAFG00000013590	gene:ENSCAFG00000013590
chr37	22420505	T	C	MODERATE	MODERATE	MODIFIER	MODIFIER	MODIFIER	MODIFIER	MODIFIER	ENSCAFE00000421378	ENSCAFE00000421378	gene:ENSCAFG00000014303	ENSCAFE00000299142	FN1	gene:ENSCAFG00000014345	gene:ENSCAFG00000014345	43	42	-1	-1	-1	-1	-1	2562	2472	-1	-1	-1
chr37	22420542	C	CCGGGG	HIGH	HIGH	MODIFIER	MODIFIER	MODIFIER	MODIFIER	MODIFIER	ENSCAFE00000421378	ENSCAFE00000421378	gene:ENSCAFG00000014303	ENSCAFE00000299142	FN1	gene:ENSCAFG00000014345	gene:ENSCAFG00000014345	43	42	-1	-1	-1	-1	-1	2549	2459	-1	-1	-1
chr37	22420589	A	G	MODERATE	MODERATE	MODIFIER	MODIFIER	MODIFIER	MODIFIER	MODIFIER	ENSCAFE00000421378	ENSCAFE00000421378	gene:ENSCAFG00000014303	ENSCAFE00000299142	FN1	gene:ENSCAFG00000014345	gene:ENSCAFG00000014345	43	42	-1	-1	-1	-1	-1	2534	2444	-1	-1	-1
chr38	23683097	A	ACC,ACCC,AC	HIGH	HIGH	MODERATE	MODIFIER	MODIFIER	MODIFIER	MODIFIER	MODIFIER	MODIFIER	MODIFIER	MODIFIER	MODIFIER	MODIFIER	MODIFIER	MODIFIER	MODIFIER	MODIFIER	MODIFIER	MODIFIER	MODIFIER	MODIFIER	ENSCAFE00000386920	ENSCAFE00000386920	ENSCAFE00000386920	ENSCAFE00000375908	ENSCAFE00000375908
chr4	4434892	A	ACCGCGAGAGGAGGGGGCGGGGCGGGGCGGGGCGGGGGAGGTGGGT	MODERATE	MODERATE	MODERATE	MODIFIER	MODIFIER	MODIFIER	MODIFIER	MODIFIER	MODIFIER	ENSCAFE00000293053	ENSCAFE00000293053	ENSCAFE00000293053	ENSCAFE00000395634	B3GALNT2	gene:ENSCAFG00000011268	gene:ENSCAFG00000011268	gene:ENSCAFG00000011268	gene:ENSCAFG00000011268	1	1	1	1	-1	-1	-1	-1
chr4	25587773	GCGCCGCCGCCGCCGC	G,GCGCCGC	MODERATE	MODERATE	MODIFIER	MODIFIER	MODIFIER	MODIFIER	MODIFIER	MODIFIER	ENSCAFE00000167857	ENSCAFE00000167857	ENSCAFE00000404506	ENSCAFE00000404506	ZNF503	ZNF503	gene:ENSCAFG00000015427	gene:ENSCAFG00000015427	1	1	-1	-1	-1	-1	-1	-1	25	25
chr4	39588695	C	G	MODERATE	MODIFIER	MODIFIER	ENSCAFE00000313238	DUSP1	gene:ENSCAFG00000029826	2	-1	-1	102	-1	-1	p.Pro102Ala
chr4	39588698	C	T	MODERATE	MODIFIER	MODIFIER	ENSCAFE00000313238	DUSP1	gene:ENSCAFG00000029826	2	-1	-1	103	-1	-1	p.Arg103Trp
chr4	59412416	C	G	MODERATE	MODIFIER	MODIFIER	ENSCAFE00000283699	ARHGEF37	gene:ENSCAFG00000018281	1	-1	-1	113	-1	-1	p.Gly113Arg
chr4	62443526	TC	T	HIGH	MODIFIER	MODIFIER	MODIFIER	MODIFIER	MODIFIER	MODIFIER	MODIFIER	MODIFIER	MODIFIER	MODIFIER	ENSCAFE00000358468	ENSCAFE00000302993	ENSCAFE00000400206	gene:ENSCAFG00000018439	gene:ENSCAFG00000018439	ENSCAFE00000302993	ENSCAFE00000302993	ITGA1	gene:ENSCAFG00000018439	gene:ENSCAFG00000018439	gene:ENSCAFG00000018439	2	-1	-1	-1
chr4	62443532	A	AG	HIGH	MODIFIER	MODIFIER	MODIFIER	MODIFIER	MODIFIER	MODIFIER	MODIFIER	MODIFIER	MODIFIER	MODIFIER	ENSCAFE00000358468	ENSCAFE00000302993	ENSCAFE00000400206	gene:ENSCAFG00000018439	gene:ENSCAFG00000018439	ENSCAFE00000302993	ENSCAFE00000302993	ITGA1	gene:ENSCAFG00000018439	gene:ENSCAFG00000018439	gene:ENSCAFG00000018439	2	-1	-1	-1
chr4	62443575	C	CA	HIGH	MODIFIER	MODIFIER	MODIFIER	MODIFIER	MODIFIER	MODIFIER	MODIFIER	MODIFIER	MODIFIER	MODIFIER	ENSCAFE00000358468	ENSCAFE00000302993	ENSCAFE00000400206	gene:ENSCAFG00000018439	gene:ENSCAFG00000018439	ENSCAFE00000302993	ENSCAFE00000302993	ITGA1	gene:ENSCAFG00000018439	gene:ENSCAFG00000018439	gene:ENSCAFG00000018439	1	-1	-1	-1
chr4	73815689	C	G	MODERATE	MODERATE	MODERATE	MODERATE	MODIFIER	MODIFIER	MODIFIER	MODIFIER	MODIFIER	ENSCAFE00000417247	ENSCAFE00000205768	ENSCAFE00000417247	ENSCAFE00000417247	SLC45A2	gene:ENSCAFG00000018831	gene:ENSCAFG00000018831	gene:ENSCAFG00000018831	gene:ENSCAFG00000018831	1	1	1	1	-1	-1	-1	-1
chr4	75038751	A	G	MODERATE	MODIFIER	MODIFIER	MODIFIER	MODIFIER	MODIFIER	MODIFIER	MODIFIER	MODIFIER	ENSCAFE00000355278	ENSCAFE00000206458	ENSCAFE00000310774	ENSCAFE00000310774	ZFR	gene:ENSCAFG00000018886	gene:ENSCAFG00000018886	gene:ENSCAFG00000018886	gene:ENSCAFG00000018886	3	1	1	1	-1	-1	-1	-1
chr4	75038777	T	G	MODERATE	MODIFIER	MODIFIER	MODIFIER	MODIFIER	MODIFIER	MODIFIER	MODIFIER	MODIFIER	ENSCAFE00000355278	ENSCAFE00000206458	ENSCAFE00000310774	ENSCAFE00000310774	ZFR	gene:ENSCAFG00000018886	gene:ENSCAFG00000018886	gene:ENSCAFG00000018886	gene:ENSCAFG00000018886	3	1	1	1	-1	-1	-1	-1
chr4	75038784	G	T	HIGH	MODIFIER	MODIFIER	MODIFIER	MODIFIER	MODIFIER	MODIFIER	MODIFIER	MODIFIER	ENSCAFE00000355278	ENSCAFE00000206458	ENSCAFE00000310774	ENSCAFE00000310774	ZFR	gene:ENSCAFG00000018886	gene:ENSCAFG00000018886	gene:ENSCAFG00000018886	gene:ENSCAFG00000018886	3	1	1	1	-1	-1	-1	-1
chr5	4462579	T	C	MODERATE	MODIFIER	MODIFIER	ENSCAFE00000228360	ADAMTS15	gene:ENSCAFG00000009961	5	-1	-1	558	-1	-1	p.Met558Val
chr5	8813427	A	G	MODERATE	MODIFIER	MODIFIER	MODIFIER	MODIFIER	ENSCAFE00000116211	ENSCAFE00000116211	gene:ENSCAFG00000010638	gene:ENSCAFG00000010638	gene:ENSCAFG00000010638	1	-1	-1	-1	-1	3	-1	-1	-1	-1	p.Phe3Ser
chr5	10783635	G	C	MODERATE	MODIFIER	MODIFIER	MODIFIER	MODIFIER	ENSCAFE00000407730	ENSCAFE00000374247	gene:ENSCAFG00000011538	SCN3B	gene:ENSCAFG00000011538	1	-1	-1	-1	-1	104	-1	-1	-1	-1	p.Arg104Pro
chr5	14763797	A	G	MODERATE	MODERATE	MODIFIER	MODIFIER	MODIFIER	MODIFIER	MODIFIER	MODIFIER	MODIFIER	MODIFIER	MODIFIER	MODIFIER	MODIFIER	MODIFIER	MODIFIER	MODIFIER	MODIFIER	ENSCAFE00000319839	ENSCAFE00000319839	gene:ENSCAFG00000012332	ENSCAFE00000134800	gene:ENSCAFG00000043319	ENSCAFE00000376507	gene:ENSCAFG00000012342	gene:ENSCAFG00000012342	gene:ENSCAFG00000012342
chr5	14767180	G	T	MODERATE	MODIFIER	MODIFIER	MODIFIER	MODIFIER	MODIFIER	MODIFIER	MODIFIER	MODIFIER	MODIFIER	MODIFIER	MODIFIER	MODIFIER	MODIFIER	MODIFIER	MODIFIER	MODIFIER	ENSCAFE00000376507	gene:ENSCAFG00000012342	gene:ENSCAFG00000012342	gene:ENSCAFG00000012342	gene:ENSCAFG00000012342	gene:ENSCAFG00000012302	ENSCAFE00000319839	gene:ENSCAFG00000012332	ENSCAFE00000134800
chr5	21053648	G	A	MODERATE	MODERATE	MODIFIER	MODIFIER	MODIFIER	MODIFIER	MODIFIER	MODIFIER	MODIFIER	MODIFIER	MODIFIER	MODIFIER	ENSCAFE00000419927	ENSCAFE00000419927	ENSCAFE00000152672	gene:ENSCAFG00000031426	ENSCAFE00000358306	gene:ENSCAFG00000013999	ENSCAFE00000152672	NKAPD1	PIH1D2	gene:ENSCAFG00000013999	gene:ENSCAFG00000031426	gene:ENSCAFG00000031426	1	1
chr5	21169953	G	GTGCTGC,GTGCTGCTGCTGC,GTGCTGCTGC	MODERATE	MODERATE	MODERATE	MODIFIER	MODIFIER	MODIFIER	MODIFIER	MODIFIER	MODIFIER	MODIFIER	MODIFIER	MODIFIER	MODIFIER	MODIFIER	MODIFIER	MODIFIER	MODIFIER	MODIFIER	MODIFIER	MODIFIER	MODIFIER	ENSCAFE00000330322	ENSCAFE00000330322	ENSCAFE00000330322	ENSCAFE00000396782	ENSCAFE00000396782
chr5	21739467	T	C	MODERATE	MODIFIER	MODIFIER	MODIFIER	MODIFIER	MODIFIER	MODIFIER	ENSCAFE00000253834	ENSCAFE00000253834	gene:ENSCAFG00000024433	ENSCAFE00000253834	gene:ENSCAFG00000024433	gene:ENSCAFG00000024433	gene:ENSCAFG00000024433	1	-1	-1	1	-1	-1	-1	250	-1	-1	-1	-1
chr5	25291701	A	G	MODERATE	MODERATE	MODERATE	MODERATE	MODIFIER	MODIFIER	MODIFIER	MODIFIER	MODIFIER	ENSCAFE00000297079	ENSCAFE00000297079	ENSCAFE00000297079	ENSCAFE00000297079	GUCY1A2	gene:ENSCAFG00000014739	gene:ENSCAFG00000014739	gene:ENSCAFG00000014739	gene:ENSCAFG00000014739	1	1	1	1	-1	-1	-1	-1
chr5	25291703	C	A	MODERATE	MODERATE	MODERATE	MODERATE	MODIFIER	MODIFIER	MODIFIER	MODIFIER	MODIFIER	ENSCAFE00000297079	ENSCAFE00000297079	ENSCAFE00000297079	ENSCAFE00000297079	GUCY1A2	gene:ENSCAFG00000014739	gene:ENSCAFG00000014739	gene:ENSCAFG00000014739	gene:ENSCAFG00000014739	1	1	1	1	-1	-1	-1	-1
chr5	28555922	T	A	MODERATE	MODIFIER	MODIFIER	MODIFIER	MODIFIER	MODIFIER	MODIFIER	MODIFIER	MODIFIER	MODIFIER	ENSCAFE00000388471	ENSCAFE00000330048	ENSCAFE00000378681	ENSCAFE00000378681	DYNC2H1	gene:ENSCAFG00000047312	gene:ENSCAFG00000014962	gene:ENSCAFG00000047312	gene:ENSCAFG00000014962	gene:ENSCAFG00000014962	1	15	76	75	-1	-1
chr5	28556834	A	C	MODERATE	MODIFIER	MODIFIER	MODIFIER	MODIFIER	MODIFIER	MODIFIER	MODIFIER	MODIFIER	MODIFIER	ENSCAFE00000388471	ENSCAFE00000330048	ENSCAFE00000378681	ENSCAFE00000378681	DYNC2H1	gene:ENSCAFG00000047312	gene:ENSCAFG00000014962	gene:ENSCAFG00000047312	gene:ENSCAFG00000014962	gene:ENSCAFG00000014962	1	15	76	75	-1	-1
chr5	28556877	A	C	MODERATE	MODIFIER	MODIFIER	MODIFIER	MODIFIER	MODIFIER	MODIFIER	MODIFIER	MODIFIER	MODIFIER	ENSCAFE00000388471	ENSCAFE00000330048	ENSCAFE00000378681	ENSCAFE00000378681	DYNC2H1	gene:ENSCAFG00000047312	gene:ENSCAFG00000014962	gene:ENSCAFG00000047312	gene:ENSCAFG00000014962	gene:ENSCAFG00000014962	1	15	76	75	-1	-1
chr5	28557382	A	G	MODERATE	MODIFIER	MODIFIER	MODIFIER	MODIFIER	MODIFIER	MODIFIER	MODIFIER	MODIFIER	MODIFIER	ENSCAFE00000388471	ENSCAFE00000330048	ENSCAFE00000378681	ENSCAFE00000378681	DYNC2H1	gene:ENSCAFG00000047312	gene:ENSCAFG00000014962	gene:ENSCAFG00000047312	gene:ENSCAFG00000014962	gene:ENSCAFG00000014962	1	15	76	75	-1	-1
chr5	28557440	G	A	HIGH	MODIFIER	MODIFIER	MODIFIER	MODIFIER	MODIFIER	MODIFIER	MODIFIER	MODIFIER	MODIFIER	ENSCAFE00000388471	ENSCAFE00000330048	ENSCAFE00000378681	ENSCAFE00000378681	DYNC2H1	gene:ENSCAFG00000047312	gene:ENSCAFG00000014962	gene:ENSCAFG00000047312	gene:ENSCAFG00000014962	gene:ENSCAFG00000014962	1	15	76	75	-1	-1
chr5	28557616	G	C	MODERATE	MODIFIER	MODIFIER	MODIFIER	MODIFIER	MODIFIER	MODIFIER	MODIFIER	MODIFIER	MODIFIER	ENSCAFE00000388471	ENSCAFE00000330048	ENSCAFE00000378681	ENSCAFE00000378681	DYNC2H1	gene:ENSCAFG00000047312	gene:ENSCAFG00000014962	gene:ENSCAFG00000047312	gene:ENSCAFG00000014962	gene:ENSCAFG00000014962	1	15	76	75	-1	-1
chr5	31491291	A	AC	HIGH	HIGH	MODIFIER	MODIFIER	MODIFIER	MODIFIER	MODIFIER	ENSCAFE00000329717	ENSCAFE00000329717	ENSCAFE00000329717	RABEP1	gene:ENSCAFG00000015589	gene:ENSCAFG00000015589	gene:ENSCAFG00000015589	1	1	1	-1	-1	-1	-1	13	13	-1	-1	-1
chr5	31491293	A	C	MODERATE	MODERATE	LOW	MODIFIER	MODIFIER	MODIFIER	MODIFIER	MODIFIER	ENSCAFE00000329717	ENSCAFE00000329717	ENSCAFE00000329717	ENSCAFE00000329717	RABEP1	gene:ENSCAFG00000015589	gene:ENSCAFG00000015589	gene:ENSCAFG00000015589	1	1	1	1	-1	-1	-1	-1	13	13
chr5	31491296	GA	G	HIGH	HIGH	MODIFIER	MODIFIER	MODIFIER	MODIFIER	MODIFIER	ENSCAFE00000329717	ENSCAFE00000329717	ENSCAFE00000329717	RABEP1	gene:ENSCAFG00000015589	gene:ENSCAFG00000015589	gene:ENSCAFG00000015589	1	1	1	-1	-1	-1	-1	12	12	-1	-1	-1
chr5	31491306	T	C	MODERATE	MODERATE	MODIFIER	MODIFIER	MODIFIER	MODIFIER	MODIFIER	ENSCAFE00000329717	ENSCAFE00000329717	ENSCAFE00000329717	RABEP1	gene:ENSCAFG00000015589	gene:ENSCAFG00000015589	gene:ENSCAFG00000015589	1	1	1	-1	-1	-1	-1	9	9	-1	-1	-1
chr5	31953408	G	A	MODERATE	MODIFIER	MODIFIER	MODIFIER	MODIFIER	MODIFIER	ENSCAFE00000409881	ENSCAFE00000405872	ALOX15	gene:ENSCAFG00000045546	gene:ENSCAFG00000015949	gene:ENSCAFG00000045546	14	13	-1	-1	-1	-1	499	-1	-1	-1	-1	-1	p.Val499Met
chr5	32040613	G	C	MODERATE	MODIFIER	MODIFIER	MODIFIER	MODIFIER	MODIFIER	MODIFIER	MODIFIER	MODIFIER	MODIFIER	MODIFIER	MODIFIER	MODIFIER	MODIFIER	MODIFIER	MODIFIER	MODIFIER	MODIFIER	MODIFIER	ENSCAFE00000368762	gene:ENSCAFG00000015960	ENSCAFE00000173477	gene:ENSCAFG00000015964	ENSCAFE00000240340	gene:ENSCAFG00000020556	gene:ENSCAFG00000015964
chr5	32382510	C	G	MODERATE	MODIFIER	MODIFIER	MODIFIER	MODIFIER	ENSCAFE00000291504	gene:ENSCAFG00000016341	ENSCAFE00000177536	CHRNB1	gene:ENSCAFG00000016315	10	-1	-1	-1	-1	457	-1	-1	-1	-1	p.His457Asp
chr5	32473458	G	C	MODERATE	MODIFIER	MODIFIER	MODIFIER	MODIFIER	ENSCAFE00000388723	gene:ENSCAFG00000045312	ENSCAFE00000180287	TNFSF12	gene:ENSCAFG00000045312	1	-1	-1	-1	-1	126	-1	-1	-1	-1	p.Gly126Arg
chr5	32704234	T	C	MODERATE	MODERATE	MODERATE	MODIFIER	MODIFIER	MODIFIER	MODIFIER	ENSCAFE00000393931	ENSCAFE00000393931	ENSCAFE00000393931	KDM6B	gene:ENSCAFG00000016817	gene:ENSCAFG00000016817	gene:ENSCAFG00000016817	10	10	10	-1	-1	-1	-1	526	526	526	-1	-1
chr5	32787316	A	G	MODERATE	MODERATE	MODERATE	MODIFIER	MODIFIER	MODIFIER	MODIFIER	MODIFIER	MODIFIER	MODIFIER	MODIFIER	MODIFIER	MODIFIER	ENSCAFE00000417309	ENSCAFE00000183362	ENSCAFE00000417309	ENSCAFE00000183294	ENSCAFE00000394240	gene:ENSCAFG00000016888	gene:ENSCAFG00000016895	ENSCAFE00000356301	CNTROB	gene:ENSCAFG00000016900	gene:ENSCAFG00000016900	gene:ENSCAFG00000016900	gene:ENSCAFG00000016900
chr5	32787320	C	T	MODERATE	MODERATE	MODERATE	MODIFIER	MODIFIER	MODIFIER	MODIFIER	MODIFIER	MODIFIER	MODIFIER	MODIFIER	MODIFIER	MODIFIER	ENSCAFE00000417309	ENSCAFE00000183362	ENSCAFE00000417309	ENSCAFE00000183294	ENSCAFE00000394240	gene:ENSCAFG00000016888	gene:ENSCAFG00000016895	ENSCAFE00000356301	CNTROB	gene:ENSCAFG00000016900	gene:ENSCAFG00000016900	gene:ENSCAFG00000016900	gene:ENSCAFG00000016900
chr5	32810478	A	G	HIGH	MODIFIER	MODIFIER	MODIFIER	MODIFIER	MODIFIER	MODIFIER	MODIFIER	MODIFIER	ENSCAFE00000417309	ENSCAFE00000356301	ENSCAFE00000183362	ENSCAFE00000417309	CNTROB	gene:ENSCAFG00000016900	gene:ENSCAFG00000016900	gene:ENSCAFG00000016900	gene:ENSCAFG00000016900	17	18	17	16	-1	-1	-1	-1
chr5	32856311	T	C	MODERATE	MODIFIER	MODIFIER	ENSCAFE00000408548	GUCY2D	gene:ENSCAFG00000016906	15	-1	-1	951	-1	-1	p.Val951Ala
chr5	33075894	A	G,*	MODERATE	MODIFIER	MODIFIER	MODIFIER	MODIFIER	ENSCAFE00000251439	ENSCAFE00000251439	PFAS	gene:ENSCAFG00000017021	gene:ENSCAFG00000017021	26	26	-1	-1	-1	1243	-1	-1	-1	-1	p.Lys1243Arg
chr5	40473892	T	C	MODERATE	MODERATE	MODERATE	MODIFIER	MODIFIER	MODIFIER	MODIFIER	ENSCAFE00000295424	ENSCAFE00000372106	ENSCAFE00000295424	ALDH3A1	gene:ENSCAFG00000018146	gene:ENSCAFG00000018146	gene:ENSCAFG00000018146	10	10	9	-1	-1	-1	-1	425	444	361	-1	-1
chr5	40539988	G	C	MODERATE	MODERATE	MODIFIER	MODIFIER	MODIFIER	MODIFIER	MODIFIER	MODIFIER	MODIFIER	MODIFIER	MODIFIER	MODIFIER	MODIFIER	MODIFIER	MODIFIER	MODIFIER	MODIFIER	MODIFIER	MODIFIER	MODIFIER	ENSCAFE00000419482	ENSCAFE00000419482	ENSCAFE00000356171	gene:ENSCAFG00000018166	ENSCAFE00000367866	ENSCAFE00000407489
chr5	40540025	GGCAGGGGGCTCCAT	G	HIGH	HIGH	MODIFIER	MODIFIER	MODIFIER	MODIFIER	MODIFIER	MODIFIER	MODIFIER	MODIFIER	MODIFIER	MODIFIER	MODIFIER	MODIFIER	MODIFIER	MODIFIER	MODIFIER	MODIFIER	MODIFIER	MODIFIER	ENSCAFE00000419482	ENSCAFE00000419482	ENSCAFE00000356171	gene:ENSCAFG00000018166	ENSCAFE00000367866	ENSCAFE00000407489
chr5	40540054	G	T	MODERATE	MODERATE	MODIFIER	MODIFIER	MODIFIER	MODIFIER	MODIFIER	MODIFIER	MODIFIER	MODIFIER	MODIFIER	MODIFIER	MODIFIER	MODIFIER	MODIFIER	MODIFIER	MODIFIER	MODIFIER	MODIFIER	MODIFIER	ENSCAFE00000419482	ENSCAFE00000419482	ENSCAFE00000356171	gene:ENSCAFG00000018166	ENSCAFE00000367866	ENSCAFE00000407489
chr5	40547753	G	A	MODERATE	MODIFIER	MODIFIER	MODIFIER	MODIFIER	MODIFIER	MODIFIER	MODIFIER	MODIFIER	MODIFIER	MODIFIER	MODIFIER	MODIFIER	MODIFIER	MODIFIER	ENSCAFE00000369577	ENSCAFE00000367866	ENSCAFE00000407489	ENSCAFE00000418004	ENSCAFE00000375436	ENSCAFE00000407489	ENSCAFE00000407489	ALDH3A2	gene:ENSCAFG00000018166	gene:ENSCAFG00000018166	gene:ENSCAFG00000018166
chr5	42901930	G	C	MODERATE	MODIFIER	MODIFIER	ENSCAFE00000389395	gene:ENSCAFG00000044995	gene:ENSCAFG00000044995	1	-1	-1	449	-1	-1	p.Val449Leu
chr5	44976064	C	A	MODERATE	MODIFIER	MODIFIER	MODIFIER	MODIFIER	MODIFIER	MODIFIER	MODIFIER	MODIFIER	MODIFIER	MODIFIER	ENSCAFE00000255667	ENSCAFE00000255667	ENSCAFE00000255667	ENSCAFE00000255667	ENSCAFE00000255667	DNAJC6	gene:ENSCAFG00000018607	gene:ENSCAFG00000018607	gene:ENSCAFG00000018607	gene:ENSCAFG00000018607	gene:ENSCAFG00000018607	1	1	1	1
chr5	44976073	C	A	MODERATE	MODIFIER	MODIFIER	MODIFIER	MODIFIER	MODIFIER	MODIFIER	MODIFIER	MODIFIER	MODIFIER	MODIFIER	ENSCAFE00000255667	ENSCAFE00000255667	ENSCAFE00000255667	ENSCAFE00000255667	ENSCAFE00000255667	DNAJC6	gene:ENSCAFG00000018607	gene:ENSCAFG00000018607	gene:ENSCAFG00000018607	gene:ENSCAFG00000018607	gene:ENSCAFG00000018607	1	1	1	1
chr5	62508805	T	A	MODERATE	MODIFIER	MODIFIER	ENSCAFE00000355301	GPR157	gene:ENSCAFG00000019726	1	-1	-1	56	-1	-1	p.Thr56Ser
chr5	62508812	G	GCGGCCCCGGCCC,GCGGCCCCGGCCCCGGCCC	MODERATE	MODERATE	MODIFIER	MODIFIER	MODIFIER	MODIFIER	ENSCAFE00000355301	ENSCAFE00000355301	GPR157	GPR157	gene:ENSCAFG00000019726	gene:ENSCAFG00000019726	1	1	-1	-1	-1	-1	53	53	-1	-1	-1	-1	p.Arg53_Ala54insGlyArgGlyArg	p.Arg53_Ala54insGlyArgGlyArgGlyArg
chr5	64463478	A	C	MODERATE	MODERATE	MODERATE	MODIFIER	MODIFIER	MODIFIER	MODIFIER	MODIFIER	MODIFIER	MODIFIER	MODIFIER	ENSCAFE00000416903	ENSCAFE00000416903	ENSCAFE00000416903	ENSCAFE00000394450	ENSCAFE00000394450	CBFA2T3	gene:ENSCAFG00000019852	gene:ENSCAFG00000019852	gene:ENSCAFG00000019852	gene:ENSCAFG00000019852	gene:ENSCAFG00000019852	1	1	1	1
chr5	64534218	G	A	MODERATE	MODIFIER	MODIFIER	MODIFIER	MODIFIER	MODIFIER	MODIFIER	MODIFIER	MODIFIER	ENSCAFE00000217310	ENSCAFE00000395762	ENSCAFE00000296400	ENSCAFE00000389746	gene:ENSCAFG00000019856	gene:ENSCAFG00000019856	gene:ENSCAFG00000019856	GALNS	gene:ENSCAFG00000019861	1	-1	-1	-1	-1	-1	-1	-1
chr5	68095172	A	T	MODERATE	MODERATE	MODERATE	MODIFIER	MODIFIER	MODIFIER	MODIFIER	ENSCAFE00000319908	ENSCAFE00000392595	ENSCAFE00000319908	WFDC1	gene:ENSCAFG00000019956	gene:ENSCAFG00000019956	gene:ENSCAFG00000019956	2	2	2	-1	-1	-1	-1	20	20	20	-1	-1
chr5	77412173	T	G	MODERATE	MODERATE	MODIFIER	MODIFIER	MODIFIER	ENSCAFE00000304563	ENSCAFE00000304563	MARVELD3	gene:ENSCAFG00000032449	gene:ENSCAFG00000032449	1	1	-1	-1	-1	25	25	-1	-1	-1	p.Ser25Ala	p.Ser25Ala
chr5	77412177	G	C	MODERATE	MODERATE	MODIFIER	MODIFIER	MODIFIER	ENSCAFE00000304563	ENSCAFE00000304563	MARVELD3	gene:ENSCAFG00000032449	gene:ENSCAFG00000032449	1	1	-1	-1	-1	26	26	-1	-1	-1	p.Gly26Ala	p.Gly26Ala
chr5	77412335	A	C	MODERATE	MODERATE	MODIFIER	MODIFIER	MODIFIER	ENSCAFE00000304563	ENSCAFE00000304563	MARVELD3	gene:ENSCAFG00000032449	gene:ENSCAFG00000032449	1	1	-1	-1	-1	79	79	-1	-1	-1	p.Thr79Pro	p.Thr79Pro
chr5	77412336	C	G	MODERATE	MODERATE	MODIFIER	MODIFIER	MODIFIER	ENSCAFE00000304563	ENSCAFE00000304563	MARVELD3	gene:ENSCAFG00000032449	gene:ENSCAFG00000032449	1	1	-1	-1	-1	79	79	-1	-1	-1	p.Thr79Ser	p.Thr79Ser
chr5	77412378	G	C	MODERATE	MODERATE	MODIFIER	MODIFIER	MODIFIER	ENSCAFE00000304563	ENSCAFE00000304563	MARVELD3	gene:ENSCAFG00000032449	gene:ENSCAFG00000032449	1	1	-1	-1	-1	93	93	-1	-1	-1	p.Arg93Pro	p.Arg93Pro
chr5	82667312	C	G	MODERATE	MODIFIER	MODIFIER	MODIFIER	MODIFIER	ENSCAFE00000401848	ENSCAFE00000401848	gene:ENSCAFG00000020416	CMTM3	gene:ENSCAFG00000020416	1	-1	-1	-1	-1	17	-1	-1	-1	-1	p.Gly17Arg
chr6	6285752	A	C	MODERATE	MODERATE	MODERATE	MODIFIER	MODIFIER	MODIFIER	MODIFIER	MODIFIER	MODIFIER	ENSCAFE00000136383	ENSCAFE00000136383	ENSCAFE00000136383	gene:ENSCAFG00000041194	ENSCAFE00000402086	LIMK1	gene:ENSCAFG00000012073	gene:ENSCAFG00000012073	gene:ENSCAFG00000012073	1	1	1	-1	-1	-1	-1	-1
chr6	12423258	T	TG	HIGH	HIGH	HIGH	MODIFIER	MODIFIER	MODIFIER	MODIFIER	ENSCAFE00000368950	ENSCAFE00000389731	ENSCAFE00000394349	ACTB	gene:ENSCAFG00000016020	gene:ENSCAFG00000016020	gene:ENSCAFG00000016020	4	2	4	-1	-1	-1	-1	268	171	-1	-1	-1
chr6	12423263	AG	A	HIGH	HIGH	LOW	MODIFIER	MODIFIER	MODIFIER	MODIFIER	ENSCAFE00000368950	ENSCAFE00000389731	ENSCAFE00000394349	ACTB	gene:ENSCAFG00000016020	gene:ENSCAFG00000016020	gene:ENSCAFG00000016020	4	2	4	-1	-1	-1	-1	270	173	-1	-1	-1
chr6	12423266	G	T	HIGH	HIGH	LOW	MODIFIER	MODIFIER	MODIFIER	MODIFIER	ENSCAFE00000368950	ENSCAFE00000389731	ENSCAFE00000394349	ACTB	gene:ENSCAFG00000016020	gene:ENSCAFG00000016020	gene:ENSCAFG00000016020	4	2	4	-1	-1	-1	-1	270	173	-1	-1	-1
chr6	36463245	T	C	MODERATE	MODIFIER	MODIFIER	MODIFIER	MODIFIER	MODIFIER	MODIFIER	ENSCAFE00000298118	ENSCAFE00000298118	ENSCAFE00000298118	SEC14L5	gene:ENSCAFG00000019128	gene:ENSCAFG00000019128	gene:ENSCAFG00000019128	1	1	3	-1	-1	-1	-1	11	-1	-1	-1	-1
chr6	38374134	A	G	MODERATE	MODIFIER	MODIFIER	MODIFIER	MODIFIER	MODIFIER	MODIFIER	MODIFIER	MODIFIER	MODIFIER	ENSCAFE00000241765	ENSCAFE00000367256	ENSCAFE00000391529	ENSCAFE00000241765	SRRM2	PRSS22	gene:ENSCAFG00000023636	gene:ENSCAFG00000019346	gene:ENSCAFG00000019346	gene:ENSCAFG00000023636	3	12	12	3	-1	-1
chr6	38374145	C	G	MODERATE	MODERATE	MODIFIER	MODIFIER	MODIFIER	MODIFIER	MODIFIER	MODIFIER	MODIFIER	MODIFIER	ENSCAFE00000241765	ENSCAFE00000241765	ENSCAFE00000367256	ENSCAFE00000391529	SRRM2	PRSS22	gene:ENSCAFG00000023636	gene:ENSCAFG00000019346	gene:ENSCAFG00000019346	gene:ENSCAFG00000023636	3	3	12	12	-1	-1
chr6	39179480	T	TGGAGCAGTAGTCGTCCTGGTACACCACCACGCCGCCG	HIGH	HIGH	HIGH	HIGH	HIGH	HIGH	MODIFIER	MODIFIER	MODIFIER	MODIFIER	MODIFIER	MODIFIER	MODIFIER	ENSCAFE00000366551	ENSCAFE00000366551	ENSCAFE00000366551	ENSCAFE00000366551	ENSCAFE00000366551	ENSCAFE00000366551	MAPK8IP3	gene:ENSCAFG00000019513	gene:ENSCAFG00000019513	gene:ENSCAFG00000019513	gene:ENSCAFG00000019513	gene:ENSCAFG00000019513	gene:ENSCAFG00000019513
chr6	39357497	TG	T	HIGH	HIGH	MODIFIER	MODIFIER	MODIFIER	MODIFIER	MODIFIER	MODIFIER	MODIFIER	MODIFIER	MODIFIER	MODIFIER	MODIFIER	MODIFIER	MODIFIER	MODIFIER	MODIFIER	MODIFIER	MODIFIER	MODIFIER	MODIFIER	MODIFIER	MODIFIER	ENSCAFE00000228731	ENSCAFE00000228731	gene:ENSCAFG00000019565
chr6	39357544	A	G	HIGH	HIGH	MODIFIER	MODIFIER	MODIFIER	MODIFIER	MODIFIER	MODIFIER	MODIFIER	MODIFIER	MODIFIER	MODIFIER	MODIFIER	MODIFIER	MODIFIER	MODIFIER	MODIFIER	MODIFIER	MODIFIER	MODIFIER	MODIFIER	MODIFIER	MODIFIER	ENSCAFE00000228731	ENSCAFE00000228731	gene:ENSCAFG00000019565
chr6	54498037	C	CG	HIGH	HIGH	HIGH	HIGH	MODIFIER	MODIFIER	MODIFIER	MODIFIER	MODIFIER	ENSCAFE00000280094	ENSCAFE00000309598	ENSCAFE00000415564	ENSCAFE00000309598	SLC44A3	gene:ENSCAFG00000020108	gene:ENSCAFG00000020108	gene:ENSCAFG00000020108	gene:ENSCAFG00000020108	1	1	1	1	-1	-1	-1	-1
chr6	63568564	T	C	MODERATE	MODIFIER	MODIFIER	ENSCAFE00000296837	gene:ENSCAFG00000020317	gene:ENSCAFG00000020317	1	-1	-1	2	-1	-1	p.His2Arg
chr7	14462120	T	C	MODERATE	MODIFIER	MODIFIER	MODIFIER	MODIFIER	MODIFIER	MODIFIER	ENSCAFE00000370761	ENSCAFE00000372467	ENSCAFE00000372467	STX6	gene:ENSCAFG00000012838	gene:ENSCAFG00000012838	gene:ENSCAFG00000012838	8	7	7	-1	-1	-1	-1	252	-1	-1	-1	-1
chr7	14556428	C	A	MODERATE	MODIFIER	MODIFIER	MODIFIER	MODIFIER	MODIFIER	ENSCAFE00000287819	ENSCAFE00000372467	STX6	IER5	gene:ENSCAFG00000012838	gene:ENSCAFG00000029718	1	1	-1	-1	-1	-1	146	-1	-1	-1	-1	-1	p.Ala146Asp
chr7	14556440	C	A	MODERATE	MODIFIER	MODIFIER	MODIFIER	MODIFIER	MODIFIER	ENSCAFE00000287819	ENSCAFE00000372467	STX6	IER5	gene:ENSCAFG00000012838	gene:ENSCAFG00000029718	1	1	-1	-1	-1	-1	150	-1	-1	-1	-1	-1	p.Ala150Glu
chr7	14556461	T	G	MODERATE	MODIFIER	MODIFIER	MODIFIER	MODIFIER	MODIFIER	ENSCAFE00000287819	ENSCAFE00000372467	STX6	IER5	gene:ENSCAFG00000012838	gene:ENSCAFG00000029718	1	1	-1	-1	-1	-1	157	-1	-1	-1	-1	-1	p.Leu157Arg
chr7	23320842	T	C	MODERATE	MODERATE	MODERATE	MODERATE	MODIFIER	MODIFIER	MODIFIER	MODIFIER	MODIFIER	ENSCAFE00000364293	ENSCAFE00000376111	ENSCAFE00000415839	ENSCAFE00000364293	COP1	gene:ENSCAFG00000014263	gene:ENSCAFG00000014263	gene:ENSCAFG00000014263	gene:ENSCAFG00000014263	2	2	3	2	-1	-1	-1	-1
chr7	23320862	T	G	MODERATE	MODERATE	MODERATE	MODERATE	MODIFIER	MODIFIER	MODIFIER	MODIFIER	MODIFIER	ENSCAFE00000364293	ENSCAFE00000376111	ENSCAFE00000415839	ENSCAFE00000364293	COP1	gene:ENSCAFG00000014263	gene:ENSCAFG00000014263	gene:ENSCAFG00000014263	gene:ENSCAFG00000014263	2	2	3	2	-1	-1	-1	-1
chr7	23320902	T	C	MODERATE	MODERATE	MODERATE	MODERATE	MODIFIER	MODIFIER	MODIFIER	MODIFIER	MODIFIER	ENSCAFE00000364293	ENSCAFE00000376111	ENSCAFE00000415839	ENSCAFE00000364293	COP1	gene:ENSCAFG00000014263	gene:ENSCAFG00000014263	gene:ENSCAFG00000014263	gene:ENSCAFG00000014263	2	2	3	2	-1	-1	-1	-1
chr7	23320938	T	G	MODERATE	MODERATE	MODERATE	MODERATE	MODIFIER	MODIFIER	MODIFIER	MODIFIER	MODIFIER	ENSCAFE00000364293	ENSCAFE00000376111	ENSCAFE00000415839	ENSCAFE00000364293	COP1	gene:ENSCAFG00000014263	gene:ENSCAFG00000014263	gene:ENSCAFG00000014263	gene:ENSCAFG00000014263	2	2	3	2	-1	-1	-1	-1
chr7	23320947	A	G	MODERATE	MODERATE	MODERATE	MODERATE	MODIFIER	MODIFIER	MODIFIER	MODIFIER	MODIFIER	ENSCAFE00000364293	ENSCAFE00000376111	ENSCAFE00000415839	ENSCAFE00000364293	COP1	gene:ENSCAFG00000014263	gene:ENSCAFG00000014263	gene:ENSCAFG00000014263	gene:ENSCAFG00000014263	2	2	3	2	-1	-1	-1	-1
chr7	23320964	A	G	MODERATE	MODERATE	MODERATE	MODERATE	MODIFIER	MODIFIER	MODIFIER	MODIFIER	MODIFIER	ENSCAFE00000364293	ENSCAFE00000376111	ENSCAFE00000415839	ENSCAFE00000364293	COP1	gene:ENSCAFG00000014263	gene:ENSCAFG00000014263	gene:ENSCAFG00000014263	gene:ENSCAFG00000014263	2	2	3	2	-1	-1	-1	-1
chr7	30741350	G	A	MODERATE	MODERATE	MODIFIER	MODIFIER	MODIFIER	MODIFIER	MODIFIER	MODIFIER	MODIFIER	ENSCAFE00000294749	ENSCAFE00000294749	ENSCAFE00000377013	ENSCAFE00000416746	MPZL1	gene:ENSCAFG00000031390	gene:ENSCAFG00000031390	gene:ENSCAFG00000031390	gene:ENSCAFG00000031390	1	1	1	1	-1	-1	-1	-1
chr7	39846877	G	GCAGC	HIGH	MODIFIER	MODIFIER	ENSCAFE00000258609	CNIH3	gene:ENSCAFG00000016325	1	-1	-1	26	-1	-1	p.Gln27fs
chr7	39846879	GCTT	G	MODERATE	MODIFIER	MODIFIER	ENSCAFE00000258609	CNIH3	gene:ENSCAFG00000016325	1	-1	-1	25	-1	-1	p.Gln25_Ala26delinsPro
chr7	41764352	C	G	MODERATE	MODIFIER	MODIFIER	MODIFIER	MODIFIER	MODIFIER	MODIFIER	MODIFIER	MODIFIER	ENSCAFE00000246158	ENSCAFE00000373728	ENSCAFE00000359911	ENSCAFE00000409583	gene:ENSCAFG00000029618	gene:ENSCAFG00000029618	gene:ENSCAFG00000029618	UBQLN4	gene:ENSCAFG00000016877	1	-1	-1	-1	-1	-1	-1	-1
chr7	41764354	CTT	C	HIGH	MODIFIER	MODIFIER	MODIFIER	MODIFIER	MODIFIER	MODIFIER	MODIFIER	MODIFIER	ENSCAFE00000246158	ENSCAFE00000373728	ENSCAFE00000359911	ENSCAFE00000409583	gene:ENSCAFG00000029618	gene:ENSCAFG00000029618	gene:ENSCAFG00000029618	UBQLN4	gene:ENSCAFG00000016877	1	-1	-1	-1	-1	-1	-1	-1
chr7	52981524	G	T	MODERATE	MODERATE	MODIFIER	MODIFIER	MODIFIER	ENSCAFE00000388664	ENSCAFE00000388664	CELF4	gene:ENSCAFG00000036179	gene:ENSCAFG00000036179	3	3	-1	-1	-1	162	162	-1	-1	-1	p.Val162Phe	p.Val162Phe
chr7	52981527	A	G	MODERATE	MODERATE	MODIFIER	MODIFIER	MODIFIER	ENSCAFE00000388664	ENSCAFE00000388664	CELF4	gene:ENSCAFG00000036179	gene:ENSCAFG00000036179	3	3	-1	-1	-1	163	163	-1	-1	-1	p.Lys163Glu	p.Lys163Glu
chr7	52981535	A	C	MODERATE	MODERATE	MODIFIER	MODIFIER	MODIFIER	ENSCAFE00000388664	ENSCAFE00000388664	CELF4	gene:ENSCAFG00000036179	gene:ENSCAFG00000036179	3	3	-1	-1	-1	165	165	-1	-1	-1	p.Leu165Phe	p.Leu165Phe
chr7	52981536	C	G	MODERATE	MODERATE	MODIFIER	MODIFIER	MODIFIER	ENSCAFE00000388664	ENSCAFE00000388664	CELF4	gene:ENSCAFG00000036179	gene:ENSCAFG00000036179	3	3	-1	-1	-1	166	166	-1	-1	-1	p.Arg166Gly	p.Arg166Gly
chr7	65123854	GT	G	HIGH	MODIFIER	MODIFIER	MODIFIER	MODIFIER	ENSCAFE00000290636	ENSCAFE00000373432	ENSCAFE00000373432	CABLES1	gene:ENSCAFG00000018207	1	-1	-1	-1	-1	237	-1	-1	-1	-1	p.Thr237fs
chr7	65123857	T	C	MODERATE	MODIFIER	MODIFIER	MODIFIER	MODIFIER	ENSCAFE00000290636	ENSCAFE00000373432	ENSCAFE00000373432	CABLES1	gene:ENSCAFG00000018207	1	-1	-1	-1	-1	236	-1	-1	-1	-1	p.Glu236Gly
chr7	65123860	T	C	MODERATE	MODIFIER	MODIFIER	MODIFIER	MODIFIER	ENSCAFE00000290636	ENSCAFE00000373432	ENSCAFE00000373432	CABLES1	gene:ENSCAFG00000018207	1	-1	-1	-1	-1	235	-1	-1	-1	-1	p.Lys235Arg
chr7	65123861	T	G	MODERATE	MODIFIER	MODIFIER	MODIFIER	MODIFIER	ENSCAFE00000290636	ENSCAFE00000373432	ENSCAFE00000373432	CABLES1	gene:ENSCAFG00000018207	1	-1	-1	-1	-1	235	-1	-1	-1	-1	p.Lys235Gln
chr7	65124073	C	CGGCTGG,CGGCTGGGGCTGG	MODERATE	MODERATE	MODIFIER	MODIFIER	MODIFIER	MODIFIER	MODIFIER	MODIFIER	MODIFIER	MODIFIER	ENSCAFE00000290636	ENSCAFE00000290636	ENSCAFE00000373432	ENSCAFE00000373432	ENSCAFE00000373432	ENSCAFE00000373432	CABLES1	CABLES1	gene:ENSCAFG00000018207	gene:ENSCAFG00000018207	1	1	-1	-1	-1	-1
chr8	2059358	CGTGTGTGT	C,CGTGTGT,CGT	HIGH	HIGH	MODERATE	MODIFIER	MODIFIER	MODIFIER	MODIFIER	MODIFIER	MODIFIER	MODIFIER	MODIFIER	MODIFIER	MODIFIER	MODIFIER	MODIFIER	MODIFIER	MODIFIER	MODIFIER	MODIFIER	MODIFIER	MODIFIER	ENSCAFE00000307875	ENSCAFE00000307875	ENSCAFE00000307875	ENSCAFE00000307875	ENSCAFE00000307875
chr8	2304666	C	T,A	MODERATE	LOW	MODIFIER	MODIFIER	MODIFIER	MODIFIER	MODIFIER	MODIFIER	MODIFIER	MODIFIER	MODIFIER	MODIFIER	MODIFIER	MODIFIER	MODIFIER	MODIFIER	ENSCAFE00000379811	ENSCAFE00000379811	ENSCAFE00000291922	ENSCAFE00000291922	ENSCAFE00000291922	ENSCAFE00000291922	gene:ENSCAFG00000045242	gene:ENSCAFG00000045242	gene:ENSCAFG00000014973	gene:ENSCAFG00000014973
chr8	2365545	C	T,A	MODERATE	MODERATE	MODIFIER	MODIFIER	MODIFIER	MODIFIER	MODIFIER	MODIFIER	MODIFIER	MODIFIER	MODIFIER	MODIFIER	MODIFIER	MODIFIER	MODIFIER	MODIFIER	ENSCAFE00000278657	ENSCAFE00000278657	ENSCAFE00000291922	ENSCAFE00000291922	ENSCAFE00000361801	ENSCAFE00000361801	gene:ENSCAFG00000045242	gene:ENSCAFG00000045242	gene:ENSCAFG00000043621	gene:ENSCAFG00000043621
chr8	2412737	G	A	MODERATE	MODIFIER	MODIFIER	MODIFIER	MODIFIER	ENSCAFE00000404638	gene:ENSCAFG00000046168	ENSCAFE00000366029	gene:ENSCAFG00000047752	gene:ENSCAFG00000047752	2	-1	-1	-1	-1	77	-1	-1	-1	-1	p.Glu77Lys
chr8	3613877	A	C	MODERATE	MODIFIER	MODIFIER	MODIFIER	MODIFIER	MODIFIER	MODIFIER	MODIFIER	MODIFIER	MODIFIER	MODIFIER	MODIFIER	MODIFIER	MODIFIER	MODIFIER	MODIFIER	MODIFIER	ENSCAFE00000280833	ENSCAFE00000411416	ENSCAFE00000388673	gene:ENSCAFG00000011610	ENSCAFE00000364995	ENSCAFE00000280833	ENSCAFE00000280833	ENSCAFE00000280833	ENSCAFE00000280833
chr8	22005750	A	G	MODERATE	MODIFIER	MODIFIER	ENSCAFE00000152152	FSCB	gene:ENSCAFG00000013953	1	-1	-1	559	-1	-1	p.Val559Ala
chr8	22608970	G	T	MODERATE	MODERATE	MODERATE	MODIFIER	MODIFIER	MODIFIER	MODIFIER	MODIFIER	MODIFIER	MODIFIER	ENSCAFE00000323387	ENSCAFE00000323387	ENSCAFE00000323387	ENSCAFE00000357464	MIS18BP1	FANCM	gene:ENSCAFG00000014085	gene:ENSCAFG00000014062	gene:ENSCAFG00000014062	gene:ENSCAFG00000014062	15	14	14	15	-1	-1
chr8	22663077	T	C	MODERATE	MODERATE	MODERATE	MODIFIER	MODIFIER	MODIFIER	MODIFIER	MODIFIER	MODIFIER	ENSCAFE00000357464	ENSCAFE00000297251	ENSCAFE00000297251	ENSCAFE00000297251	MIS18BP1	gene:ENSCAFG00000014085	gene:ENSCAFG00000014085	gene:ENSCAFG00000014085	gene:ENSCAFG00000014085	2	2	2	1	-1	-1	-1	-1
chr8	28522782	C	A	MODERATE	MODIFIER	MODIFIER	ENSCAFE00000160370	PTGER2	gene:ENSCAFG00000014701	1	-1	-1	34	-1	-1	p.Asn34Lys
chr8	28796075	GGGCGGA	G	MODERATE	MODIFIER	MODIFIER	MODIFIER	MODIFIER	MODIFIER	MODIFIER	ENSCAFE00000160589	ENSCAFE00000326898	ENSCAFE00000326898	gene:ENSCAFG00000014709	gene:ENSCAFG00000014709	GPR137C	gene:ENSCAFG00000014721	1	-1	-1	-1	-1	-1	-1	24	-1	-1	-1	-1
chr8	29341046	C	G	MODERATE	MODERATE	MODERATE	MODERATE	MODERATE	MODERATE	MODIFIER	MODIFIER	MODIFIER	MODIFIER	MODIFIER	MODIFIER	MODIFIER	ENSCAFE00000296324	ENSCAFE00000304127	ENSCAFE00000397996	ENSCAFE00000296324	ENSCAFE00000397996	ENSCAFE00000397996	DDHD1	gene:ENSCAFG00000014871	gene:ENSCAFG00000014871	gene:ENSCAFG00000014871	gene:ENSCAFG00000014871	gene:ENSCAFG00000014871	gene:ENSCAFG00000014871
chr8	29341062	C	T	MODERATE	MODERATE	MODERATE	MODERATE	MODERATE	MODERATE	MODIFIER	MODIFIER	MODIFIER	MODIFIER	MODIFIER	MODIFIER	MODIFIER	ENSCAFE00000296324	ENSCAFE00000304127	ENSCAFE00000397996	ENSCAFE00000296324	ENSCAFE00000397996	ENSCAFE00000397996	DDHD1	gene:ENSCAFG00000014871	gene:ENSCAFG00000014871	gene:ENSCAFG00000014871	gene:ENSCAFG00000014871	gene:ENSCAFG00000014871	gene:ENSCAFG00000014871
chr8	31109087	C	CCCGCCGCCGCCG,CCCGCCGCCGCCGCCG,CCCGCCGCCG,CCCGCCGCCGCCGCCGCCGCCG	MODERATE	MODERATE	MODERATE	MODERATE	MODIFIER	MODIFIER	MODIFIER	MODIFIER	MODIFIER	MODIFIER	MODIFIER	MODIFIER	MODIFIER	MODIFIER	MODIFIER	MODIFIER	MODIFIER	MODIFIER	MODIFIER	MODIFIER	ENSCAFE00000290815	ENSCAFE00000290815	ENSCAFE00000290815	ENSCAFE00000290815	ENSCAFE00000397677	ENSCAFE00000397677
chr8	33957444	G	GGCACCCGCT	MODERATE	MODERATE	MODIFIER	MODIFIER	MODIFIER	ENSCAFE00000167848	ENSCAFE00000167848	DACT1	gene:ENSCAFG00000015431	gene:ENSCAFG00000015431	4	3	-1	-1	-1	538	486	-1	-1	-1	p.Ala538_Ala539insAlaProAla	p.Ala486_Ala487insAlaProAla
chr8	48588224	C	G	MODERATE	MODERATE	MODIFIER	MODIFIER	MODIFIER	MODIFIER	MODIFIER	MODIFIER	MODIFIER	MODIFIER	MODIFIER	MODIFIER	ENSCAFE00000386957	ENSCAFE00000386957	ENSCAFE00000395993	gene:ENSCAFG00000017048	ENSCAFE00000185342	ENSCAFE00000402074	gene:ENSCAFG00000017048	ENSCAFE00000360691	FLVCR2	gene:ENSCAFG00000017048	gene:ENSCAFG00000017048	gene:ENSCAFG00000017048	1	1
chr8	48588241	T	C	MODERATE	MODERATE	MODIFIER	MODIFIER	MODIFIER	MODIFIER	MODIFIER	MODIFIER	MODIFIER	MODIFIER	MODIFIER	MODIFIER	ENSCAFE00000386957	ENSCAFE00000386957	ENSCAFE00000395993	gene:ENSCAFG00000017048	ENSCAFE00000185342	ENSCAFE00000402074	gene:ENSCAFG00000017048	ENSCAFE00000360691	FLVCR2	gene:ENSCAFG00000017048	gene:ENSCAFG00000017048	gene:ENSCAFG00000017048	1	1
chr8	49659001	T	C	MODERATE	MODERATE	MODIFIER	MODIFIER	MODIFIER	ENSCAFE00000416501	ENSCAFE00000416501	ANGEL1	gene:ENSCAFG00000017147	gene:ENSCAFG00000017147	9	9	-1	-1	-1	647	571	-1	-1	-1	p.Thr647Ala	p.Thr571Ala
chr8	63378068	T	C	MODERATE	MODIFIER	MODIFIER	MODIFIER	MODIFIER	MODIFIER	ENSCAFE00000421751	ENSCAFE00000192238	SERPINA11	SERPINA1	gene:ENSCAFG00000024668	gene:ENSCAFG00000017646	4	2	-1	-1	-1	-1	391	-1	-1	-1	-1	-1	p.His391Arg
chr8	64120656	G	A	MODERATE	MODERATE	MODERATE	MODIFIER	MODIFIER	MODIFIER	MODIFIER	ENSCAFE00000386562	ENSCAFE00000397549	ENSCAFE00000386562	CLMN	gene:ENSCAFG00000017709	gene:ENSCAFG00000017709	gene:ENSCAFG00000017709	1	1	1	-1	-1	-1	-1	34	34	34	-1	-1
chr8	70301361	G	A	MODERATE	MODIFIER	MODIFIER	ENSCAFE00000305880	ZNF839	gene:ENSCAFG00000018049	8	-1	-1	567	-1	-1	p.Ala567Thr
chr8	70968651	G	GT	HIGH	MODIFIER	MODIFIER	MODIFIER	MODIFIER	MODIFIER	ENSCAFE00000198636	ENSCAFE00000306401	CDC42BPB	TNFAIP2	gene:ENSCAFG00000018188	gene:ENSCAFG00000018159	1	1	-1	-1	-1	-1	304	-1	-1	-1	-1	-1	p.Ala305fs
chr8	71467190	C	T	MODERATE	MODERATE	MODIFIER	MODIFIER	MODIFIER	ENSCAFE00000288547	ENSCAFE00000288547	PPP1R13B	gene:ENSCAFG00000018300	gene:ENSCAFG00000018300	13	12	-1	-1	-1	892	859	-1	-1	-1	p.Val892Met	p.Val859Met
chr8	71553584	A	AC	HIGH	MODIFIER	MODIFIER	ENSCAFE00000288547	PPP1R13B	gene:ENSCAFG00000018300	1	-1	-1	-1	-1	-1
chr8	72605760	G	C	MODERATE	MODIFIER	MODIFIER	MODIFIER	MODIFIER	MODIFIER	MODIFIER	MODIFIER	MODIFIER	MODIFIER	ENSCAFE00000201083	ENSCAFE00000329728	gene:ENSCAFG00000018408	ENSCAFE00000329728	ENSCAFE00000329728	BRF1	BTBD6	gene:ENSCAFG00000018408	gene:ENSCAFG00000018413	gene:ENSCAFG00000018408	2	-1	-1	4	4	-1
chr9	298876	A	C	MODERATE	MODERATE	MODIFIER	MODIFIER	MODIFIER	MODIFIER	MODIFIER	MODIFIER	MODIFIER	MODIFIER	MODIFIER	MODIFIER	ENSCAFE00000278970	ENSCAFE00000065266	ENSCAFE00000065284	ENSCAFE00000377719	ENSCAFE00000377719	ENSCAFE00000377719	ENSCAFE00000377719	ENSCAFE00000377719	gene:ENSCAFG00000005922	LRRC45	gene:ENSCAFG00000005915	gene:ENSCAFG00000005915	10	9
chr9	298900	T	G	MODERATE	MODERATE	MODIFIER	MODIFIER	MODIFIER	MODIFIER	MODIFIER	MODIFIER	MODIFIER	MODIFIER	MODIFIER	MODIFIER	ENSCAFE00000278970	ENSCAFE00000065266	ENSCAFE00000065284	ENSCAFE00000377719	ENSCAFE00000377719	ENSCAFE00000377719	ENSCAFE00000377719	ENSCAFE00000377719	gene:ENSCAFG00000005922	LRRC45	gene:ENSCAFG00000005915	gene:ENSCAFG00000005915	10	9
chr9	4029050	C	G	MODERATE	MODIFIER	MODIFIER	MODIFIER	MODIFIER	MODIFIER	MODIFIER	MODIFIER	MODIFIER	MODIFIER	ENSCAFE00000056063	ENSCAFE00000297007	ENSCAFE00000297007	gene:ENSCAFG00000005145	ENSCAFE00000056051	MFSD11	SRSF2	gene:ENSCAFG00000005155	gene:ENSCAFG00000005147	gene:ENSCAFG00000005155	1	1	1	-1	-1	-1
chr9	4121783	G	C	MODERATE	MODIFIER	MODIFIER	MODIFIER	MODIFIER	ENSCAFE00000055827	ENSCAFE00000055827	ST6GALNAC1	gene:ENSCAFG00000005132	gene:ENSCAFG00000005132	3	3	-1	-1	-1	365	-1	-1	-1	-1	p.Gly365Ala
chr9	4121789	A	G	MODERATE	MODIFIER	MODIFIER	MODIFIER	MODIFIER	ENSCAFE00000055827	ENSCAFE00000055827	ST6GALNAC1	gene:ENSCAFG00000005132	gene:ENSCAFG00000005132	3	3	-1	-1	-1	367	-1	-1	-1	-1	p.Asn367Ser
chr9	4121794	A	G	MODERATE	MODIFIER	MODIFIER	MODIFIER	MODIFIER	ENSCAFE00000055827	ENSCAFE00000055827	ST6GALNAC1	gene:ENSCAFG00000005132	gene:ENSCAFG00000005132	3	3	-1	-1	-1	369	-1	-1	-1	-1	p.Thr369Ala
chr9	4726893	G	GGCCCCGGCCCCA,GGCCCCGGCCCCGGCCCCA	MODERATE	MODERATE	MODIFIER	MODIFIER	MODIFIER	MODIFIER	ENSCAFE00000053633	ENSCAFE00000053633	TRIM47	TRIM47	gene:ENSCAFG00000004953	gene:ENSCAFG00000004953	1	1	-1	-1	-1	-1	219	221	-1	-1	-1	-1	p.Pro219_Ala220insAlaProAlaPro	p.Pro221_Ala222insAlaProAlaProAlaPro
chr9	5027486	G	C	MODERATE	MODERATE	MODERATE	MODERATE	MODIFIER	MODIFIER	MODIFIER	MODIFIER	MODIFIER	MODIFIER	MODIFIER	MODIFIER	MODIFIER	MODIFIER	MODIFIER	MODIFIER	MODIFIER	MODIFIER	MODIFIER	MODIFIER	MODIFIER	MODIFIER	MODIFIER	MODIFIER	ENSCAFE00000422737	ENSCAFE00000285242
chr9	8275460	GTTT	G	HIGH	MODIFIER	MODIFIER	MODIFIER	MODIFIER	ENSCAFE00000047249	ENSCAFE00000367574	ENSCAFE00000375073	gene:ENSCAFG00000004374	gene:ENSCAFG00000004374	3	-1	1	-1	-1	-1	-1	-1	-1	-1
chr9	9703519	G	T	MODERATE	MODIFIER	MODIFIER	ENSCAFE00000148372	SPPL2C	gene:ENSCAFG00000013608	1	-1	-1	565	-1	-1	p.Ala565Asp
chr9	9704353	A	G	MODERATE	MODIFIER	MODIFIER	ENSCAFE00000148372	SPPL2C	gene:ENSCAFG00000013608	1	-1	-1	287	-1	-1	p.Leu287Pro
chr9	11843155	G	T	MODERATE	MODIFIER	MODIFIER	MODIFIER	MODIFIER	ENSCAFE00000138310	ENSCAFE00000138310	CD79B	gene:ENSCAFG00000012677	gene:ENSCAFG00000012677	3	2	-1	-1	-1	92	-1	-1	-1	-1	p.Leu92Ile
chr9	19260676	T	C	MODERATE	MODIFIER	MODIFIER	MODIFIER	MODIFIER	MODIFIER	MODIFIER	MODIFIER	MODIFIER	MODIFIER	MODIFIER	ENSCAFE00000407547	ENSCAFE00000406527	ENSCAFE00000420934	gene:ENSCAFG00000014334	gene:ENSCAFG00000014334	ENSCAFE00000406527	gene:ENSCAFG00000014334	ENSCAFE00000406527	gene:ENSCAFG00000014334	G6PC3	gene:ENSCAFG00000014372	7	-1	-1	-1
chr9	20845489	G	A	MODERATE	MODIFIER	MODIFIER	MODIFIER	MODIFIER	MODIFIER	MODIFIER	ENSCAFE00000325701	ENSCAFE00000419472	gene:ENSCAFG00000031485	ENSCAFE00000289295	ZNF385C	gene:ENSCAFG00000015731	gene:ENSCAFG00000015731	4	4	-1	-1	-1	-1	-1	197	-1	-1	-1	-1
chr9	22248013	T	C	MODERATE	MODIFIER	MODIFIER	MODIFIER	MODIFIER	MODIFIER	ENSCAFE00000175048	ENSCAFE00000398419	CDC6	gene:ENSCAFG00000016099	gene:ENSCAFG00000016106	gene:ENSCAFG00000016099	1	12	-1	-1	-1	-1	73	-1	-1	-1	-1	-1	p.Phe73Ser
chr9	22248014	T	G	MODERATE	MODIFIER	MODIFIER	MODIFIER	MODIFIER	MODIFIER	ENSCAFE00000175048	ENSCAFE00000398419	CDC6	gene:ENSCAFG00000016099	gene:ENSCAFG00000016106	gene:ENSCAFG00000016099	1	12	-1	-1	-1	-1	73	-1	-1	-1	-1	-1	p.Phe73Leu
chr9	22248015	T	C	MODERATE	MODIFIER	MODIFIER	MODIFIER	MODIFIER	MODIFIER	ENSCAFE00000175048	ENSCAFE00000398419	CDC6	gene:ENSCAFG00000016099	gene:ENSCAFG00000016106	gene:ENSCAFG00000016099	1	12	-1	-1	-1	-1	74	-1	-1	-1	-1	-1	p.Tyr74His
chr9	22248054	T	G	MODERATE	MODIFIER	MODIFIER	MODIFIER	MODIFIER	MODIFIER	ENSCAFE00000175048	ENSCAFE00000398419	CDC6	gene:ENSCAFG00000016099	gene:ENSCAFG00000016106	gene:ENSCAFG00000016099	1	12	-1	-1	-1	-1	87	-1	-1	-1	-1	-1	p.Leu87Val
chr9	22248055	T	C	MODERATE	MODIFIER	MODIFIER	MODIFIER	MODIFIER	MODIFIER	ENSCAFE00000175048	ENSCAFE00000398419	CDC6	gene:ENSCAFG00000016099	gene:ENSCAFG00000016106	gene:ENSCAFG00000016099	1	12	-1	-1	-1	-1	87	-1	-1	-1	-1	-1	p.Leu87Ser
chr9	22248063	GA	G	HIGH	MODIFIER	MODIFIER	MODIFIER	MODIFIER	MODIFIER	ENSCAFE00000175048	ENSCAFE00000398419	CDC6	gene:ENSCAFG00000016099	gene:ENSCAFG00000016106	gene:ENSCAFG00000016099	1	12	-1	-1	-1	-1	90	-1	-1	-1	-1	-1	p.Asp90fs
chr9	31386410	G	C	MODERATE	MODERATE	MODIFIER	MODIFIER	MODIFIER	MODIFIER	ENSCAFE00000371610	ENSCAFE00000281302	ENSCAFE00000383882	ANKFN1	gene:ENSCAFG00000017372	gene:ENSCAFG00000017372	20	20	-1	-1	-1	-1	1050	1023	-1	-1	-1	-1	p.Gly1050Arg	p.Gly1023Arg
chr9	31386470	C	T	MODERATE	MODERATE	MODIFIER	MODIFIER	MODIFIER	MODIFIER	ENSCAFE00000371610	ENSCAFE00000281302	ENSCAFE00000383882	ANKFN1	gene:ENSCAFG00000017372	gene:ENSCAFG00000017372	20	20	-1	-1	-1	-1	1070	1043	-1	-1	-1	-1	p.Pro1070Ser	p.Pro1043Ser
chr9	32018724	T	A	HIGH	HIGH	MODIFIER	MODIFIER	MODIFIER	MODIFIER	ENSCAFE00000381431	ENSCAFE00000364061	ENSCAFE00000350077	gene:ENSCAFG00000047685	gene:ENSCAFG00000047685	gene:ENSCAFG00000047685	3	2	-1	-1	-1	-1	-1	-1	-1	-1	-1	-1
chr9	32018725	A	G	HIGH	HIGH	MODIFIER	MODIFIER	MODIFIER	MODIFIER	ENSCAFE00000381431	ENSCAFE00000364061	ENSCAFE00000350077	gene:ENSCAFG00000047685	gene:ENSCAFG00000047685	gene:ENSCAFG00000047685	3	2	-1	-1	-1	-1	-1	-1	-1	-1	-1	-1
chr9	32018727	A	G	MODERATE	MODERATE	MODIFIER	MODIFIER	MODIFIER	MODIFIER	ENSCAFE00000381431	ENSCAFE00000364061	ENSCAFE00000350077	gene:ENSCAFG00000047685	gene:ENSCAFG00000047685	gene:ENSCAFG00000047685	4	3	-1	-1	-1	-1	48	44	-1	-1	-1	-1	p.Lys48Glu	p.Lys44Glu
chr9	32018733	T	A	MODERATE	MODERATE	MODIFIER	MODIFIER	MODIFIER	MODIFIER	ENSCAFE00000381431	ENSCAFE00000364061	ENSCAFE00000350077	gene:ENSCAFG00000047685	gene:ENSCAFG00000047685	gene:ENSCAFG00000047685	4	3	-1	-1	-1	-1	50	46	-1	-1	-1	-1	p.Leu50Met	p.Leu46Met
chr9	32018739	C	A	MODERATE	MODERATE	MODIFIER	MODIFIER	MODIFIER	MODIFIER	ENSCAFE00000381431	ENSCAFE00000364061	ENSCAFE00000350077	gene:ENSCAFG00000047685	gene:ENSCAFG00000047685	gene:ENSCAFG00000047685	4	3	-1	-1	-1	-1	52	48	-1	-1	-1	-1	p.Leu52Met	p.Leu48Met
chr9	32018745	A	G	MODERATE	MODERATE	MODIFIER	MODIFIER	MODIFIER	MODIFIER	ENSCAFE00000381431	ENSCAFE00000364061	ENSCAFE00000350077	gene:ENSCAFG00000047685	gene:ENSCAFG00000047685	gene:ENSCAFG00000047685	4	3	-1	-1	-1	-1	54	50	-1	-1	-1	-1	p.Asn54Asp	p.Asn50Asp
chr9	32970762	G	C	MODERATE	MODERATE	MODERATE	MODERATE	MODERATE	MODIFIER	MODIFIER	MODIFIER	MODIFIER	MODIFIER	MODIFIER	MODIFIER	MODIFIER	MODIFIER	MODIFIER	ENSCAFE00000284992	ENSCAFE00000284992	ENSCAFE00000284992	ENSCAFE00000284992	ENSCAFE00000296468	ENSCAFE00000296468	ENSCAFE00000296468	TSPOAP1	gene:ENSCAFG00000017493	gene:ENSCAFG00000017493	gene:ENSCAFG00000017493
chr9	44847739	T	G	MODERATE	MODERATE	MODIFIER	MODIFIER	MODIFIER	ENSCAFE00000289488	ENSCAFE00000289488	NXN	gene:ENSCAFG00000019078	gene:ENSCAFG00000019078	1	1	-1	-1	-1	61	61	-1	-1	-1	p.Leu61Arg	p.Leu61Arg
chr9	44847792	T	G	MODERATE	MODERATE	MODIFIER	MODIFIER	MODIFIER	ENSCAFE00000289488	ENSCAFE00000289488	NXN	gene:ENSCAFG00000019078	gene:ENSCAFG00000019078	1	1	-1	-1	-1	79	79	-1	-1	-1	p.Trp79Gly	p.Trp79Gly
chr9	44847817	A	G	MODERATE	MODERATE	MODIFIER	MODIFIER	MODIFIER	ENSCAFE00000289488	ENSCAFE00000289488	NXN	gene:ENSCAFG00000019078	gene:ENSCAFG00000019078	1	1	-1	-1	-1	87	87	-1	-1	-1	p.Glu87Gly	p.Glu87Gly
chr9	46767337	A	T	MODERATE	MODIFIER	MODIFIER	MODIFIER	MODIFIER	MODIFIER	ENSCAFE00000227088	ENSCAFE00000210790	PAFAH1B1	gene:ENSCAFG00000023030	gene:ENSCAFG00000023030	gene:ENSCAFG00000019298	3	11	-1	-1	-1	-1	139	-1	-1	-1	-1	-1	p.Phe139Tyr
chr9	48440257	G	GT	HIGH	MODIFIER	MODIFIER	MODIFIER	MODIFIER	MODIFIER	MODIFIER	MODIFIER	MODIFIER	MODIFIER	MODIFIER	MODIFIER	ENSCAFE00000246039	gene:ENSCAFG00000024418	ENSCAFE00000253650	ENSCAFE00000295752	ENSCAFE00000359438	ENSCAFE00000295752	TUBB4B	SLC34A3	gene:ENSCAFG00000019460	gene:ENSCAFG00000019464	gene:ENSCAFG00000019460	gene:ENSCAFG00000019460	1	-1
chr9	48440259	A	G	MODERATE	MODIFIER	MODIFIER	MODIFIER	MODIFIER	MODIFIER	MODIFIER	MODIFIER	MODIFIER	MODIFIER	MODIFIER	MODIFIER	ENSCAFE00000246039	gene:ENSCAFG00000024418	ENSCAFE00000253650	ENSCAFE00000295752	ENSCAFE00000359438	ENSCAFE00000295752	TUBB4B	SLC34A3	gene:ENSCAFG00000019460	gene:ENSCAFG00000019464	gene:ENSCAFG00000019460	gene:ENSCAFG00000019460	1	-1
chr9	52873069	AC	A	HIGH	MODIFIER	MODIFIER	ENSCAFE00000218009	NUP214	gene:ENSCAFG00000019920	30	-1	-1	-1	-1	-1
chr9	52873074	TAA	T	HIGH	MODIFIER	MODIFIER	ENSCAFE00000218009	NUP214	gene:ENSCAFG00000019920	30	-1	-1	1446	-1	-1	p.Phe1446fs
chr9	52873079	T	TAC	HIGH	MODIFIER	MODIFIER	ENSCAFE00000218009	NUP214	gene:ENSCAFG00000019920	30	-1	-1	1445	-1	-1	p.Lys1445fs
chr9	53519161	T	C	MODERATE	MODIFIER	MODIFIER	ENSCAFE00000218386	HMCN2	gene:ENSCAFG00000019950	73	-1	-1	3718	-1	-1	p.Asn3718Ser
chr9	54510220	CCAGCAG	C,CCAG,CCAGCAGCAG	MODERATE	MODERATE	MODERATE	MODIFIER	MODIFIER	MODIFIER	MODIFIER	MODIFIER	MODIFIER	ENSCAFE00000218828	ENSCAFE00000218828	ENSCAFE00000218828	IER5L	IER5L	IER5L	gene:ENSCAFG00000019990	gene:ENSCAFG00000019990	gene:ENSCAFG00000019990	1	1	1	-1	-1	-1	-1	-1
chr9	60350369	A	G	MODERATE	MODIFIER	MODIFIER	MODIFIER	MODIFIER	MODIFIER	MODIFIER	ENSCAFE00000368170	ENSCAFE00000420451	ENSCAFE00000298222	LHX6	gene:ENSCAFG00000020277	gene:ENSCAFG00000020277	gene:ENSCAFG00000020277	2	3	2	-1	-1	-1	-1	20	-1	-1	-1	-1
chr9	60896187	A	AGGCGGGGAGG	HIGH	MODIFIER	MODIFIER	MODIFIER	MODIFIER	MODIFIER	MODIFIER	ENSCAFE00000296602	ENSCAFE00000296602	ENSCAFE00000296602	DAB2IP	gene:ENSCAFG00000020290	gene:ENSCAFG00000020290	gene:ENSCAFG00000020290	1	1	1	-1	-1	-1	-1	39	-1	-1	-1	-1
chrX	1190103	C	T	MODERATE	MODIFIER	MODIFIER	ENSCAFE00000318187	DHRSX	gene:ENSCAFG00000011067	6	-1	-1	199	-1	-1	p.Ala199Thr
chrX	4396873	G	A	MODERATE	MODERATE	MODERATE	MODIFIER	MODIFIER	MODIFIER	MODIFIER	ENSCAFE00000367825	ENSCAFE00000379965	ENSCAFE00000379965	STS	gene:ENSCAFG00000011287	gene:ENSCAFG00000011287	gene:ENSCAFG00000011287	2	2	2	-1	-1	-1	-1	8	63	63	-1	-1
chrX	5475175	G	A	MODERATE	MODERATE	MODERATE	MODERATE	MODERATE	MODERATE	MODIFIER	MODIFIER	MODIFIER	MODIFIER	MODIFIER	MODIFIER	MODIFIER	ENSCAFE00000394901	ENSCAFE00000371248	ENSCAFE00000123926	ENSCAFE00000394901	ENSCAFE00000394901	ENSCAFE00000371248	ANOS1	gene:ENSCAFG00000011318	gene:ENSCAFG00000011318	gene:ENSCAFG00000011318	gene:ENSCAFG00000011318	gene:ENSCAFG00000011318	gene:ENSCAFG00000011318
chrX	7689225	G	A	MODERATE	MODERATE	MODIFIER	MODIFIER	MODIFIER	MODIFIER	ENSCAFE00000321793	ENSCAFE00000321793	ENSCAFE00000389430	HCCS	gene:ENSCAFG00000011591	gene:ENSCAFG00000011591	3	3	-1	-1	-1	-1	55	55	-1	-1	-1	-1	p.Ser55Asn	p.Ser55Asn
chrX	40763001	ATCT	A	MODERATE	MODIFIER	MODIFIER	MODIFIER	MODIFIER	ENSCAFE00000359035	ENSCAFE00000359035	RBM10	gene:ENSCAFG00000014863	gene:ENSCAFG00000014863	4	3	-1	-1	-1	114	-1	-1	-1	-1	p.Asp114_Leu115delinsGlu
chrX	40763006	GCCCTTTT	G	HIGH	MODIFIER	MODIFIER	MODIFIER	MODIFIER	ENSCAFE00000359035	ENSCAFE00000359035	RBM10	gene:ENSCAFG00000014863	gene:ENSCAFG00000014863	4	3	-1	-1	-1	116	-1	-1	-1	-1	p.Ala116fs
chrX	40763039	C	G	MODERATE	MODIFIER	MODIFIER	MODIFIER	MODIFIER	ENSCAFE00000359035	ENSCAFE00000359035	RBM10	gene:ENSCAFG00000014863	gene:ENSCAFG00000014863	4	3	-1	-1	-1	127	-1	-1	-1	-1	p.Pro127Ala
chrX	40763081	C	A	MODERATE	MODIFIER	MODIFIER	MODIFIER	MODIFIER	ENSCAFE00000359035	ENSCAFE00000359035	RBM10	gene:ENSCAFG00000014863	gene:ENSCAFG00000014863	4	3	-1	-1	-1	141	-1	-1	-1	-1	p.Pro141Thr
chrX	42060475	G	A	MODERATE	MODIFIER	MODIFIER	MODIFIER	MODIFIER	MODIFIER	MODIFIER	MODIFIER	MODIFIER	MODIFIER	MODIFIER	MODIFIER	MODIFIER	MODIFIER	MODIFIER	MODIFIER	MODIFIER	MODIFIER	MODIFIER	MODIFIER	MODIFIER	MODIFIER	ENSCAFE00000287526	ENSCAFE00000368282	ENSCAFE00000306429	gene:ENSCAFG00000015681
chrX	43942709	C	A	MODERATE	MODIFIER	MODIFIER	ENSCAFE00000174511	gene:ENSCAFG00000016056	gene:ENSCAFG00000016056	2	-1	-1	274	-1	-1	p.Ala274Ser
chrX	55450683	T	TG	HIGH	HIGH	HIGH	HIGH	MODIFIER	MODIFIER	MODIFIER	MODIFIER	MODIFIER	MODIFIER	MODIFIER	MODIFIER	MODIFIER	ENSCAFE00000183557	ENSCAFE00000396086	ENSCAFE00000417446	ENSCAFE00000412234	ENSCAFE00000354330	ENSCAFE00000353301	gene:ENSCAFG00000016908	gene:ENSCAFG00000016908	gene:ENSCAFG00000016908	gene:ENSCAFG00000016908	gene:ENSCAFG00000016908	gene:ENSCAFG00000016908	gene:ENSCAFG00000016908
chrX	55763615	G	A	MODERATE	MODERATE	MODIFIER	MODIFIER	MODIFIER	MODIFIER	MODIFIER	MODIFIER	MODIFIER	ENSCAFE00000185941	ENSCAFE00000185941	gene:ENSCAFG00000017103	ENSCAFE00000358253	ENSCAFE00000185941	gene:ENSCAFG00000017103	gene:ENSCAFG00000017103	gene:ENSCAFG00000017103	gene:ENSCAFG00000017103	40	39	-1	-1	-1	-1	-1	-1
chrX	55763675	G	A	MODERATE	MODERATE	MODIFIER	MODIFIER	MODIFIER	MODIFIER	MODIFIER	MODIFIER	MODIFIER	ENSCAFE00000185941	ENSCAFE00000185941	gene:ENSCAFG00000017103	ENSCAFE00000358253	ENSCAFE00000185941	gene:ENSCAFG00000017103	gene:ENSCAFG00000017103	gene:ENSCAFG00000017103	gene:ENSCAFG00000017103	40	39	-1	-1	-1	-1	-1	-1
chrX	77493392	G	A	MODERATE	MODIFIER	MODIFIER	MODIFIER	MODIFIER	ENSCAFE00000194408	ENSCAFE00000412410	gene:ENSCAFG00000048396	gene:ENSCAFG00000017824	gene:ENSCAFG00000017824	1	-1	-1	-1	-1	174	-1	-1	-1	-1	p.Leu174Phe
chrX	79885311	A	G	MODERATE	MODIFIER	MODIFIER	MODIFIER	MODIFIER	MODIFIER	ENSCAFE00000195304	gene:ENSCAFG00000018555	gene:ENSCAFG00000018555	ENSCAFE00000127269	gene:ENSCAFG00000045113	gene:ENSCAFG00000045113	1	-1	-1	-1	-1	-1	40	-1	-1	-1	-1	-1	p.Thr40Ala
chrX	80178248	C	T	MODERATE	MODERATE	MODIFIER	MODIFIER	MODIFIER	ENSCAFE00000195419	ENSCAFE00000195419	RADX	gene:ENSCAFG00000017914	gene:ENSCAFG00000017914	11	10	-1	-1	-1	646	545	-1	-1	-1	p.Pro646Leu	p.Pro545Leu
chrX	81737958	G	A	MODERATE	MODERATE	MODERATE	MODERATE	MODIFIER	MODIFIER	MODIFIER	MODIFIER	MODIFIER	ENSCAFE00000196566	ENSCAFE00000196566	ENSCAFE00000196566	ENSCAFE00000196566	COL4A6	gene:ENSCAFG00000018016	gene:ENSCAFG00000018016	gene:ENSCAFG00000018016	gene:ENSCAFG00000018016	13	13	13	13	-1	-1	-1	-1
chrX	82845531	C	CG	HIGH	MODIFIER	MODIFIER	MODIFIER	MODIFIER	ENSCAFE00000197046	gene:ENSCAFG00000042074	ENSCAFE00000402889	KCNE5	gene:ENSCAFG00000018048	1	-1	-1	-1	-1	184	-1	-1	-1	-1	p.Gly185fs
