# Supplementary material for: A Missense Mutation in the KLF7 Gene Is a Potential Candidate Variant for Congenital Deafness in Australian Stumpy Tail Cattle Dogs
Source: Genes (Basel). 2021 Mar 24;12(4):467. doi: 10.3390/genes12040467 (PMC8064056; doi:10.3390/genes12040467)
Supplement: Supplementary file 1 [file genes-12-00467-s001.zip › Supplementary_files/Table S2_Dog_breeds_of_Herding_group.xlsx]

## Sheet: Sheet1
Breed	Name_ID_SRA	Sex
Australian Cattle Dog	AC023	M
Australian Cattle Dog	AustralianCattleDog01	F
Australian Cattle Dog	AustralianCattleDog03	F
Bearded Collie	BeardedCollie01	F
Bearded Collie	BeardedCollie02	M
Bearded Collie	BeardedCollie03	M
Bearded Collie	BeardedCollie04	F
Belgian Malinois	MA0163	F
Belgian Malinois	MA142	M
Belgian Sheepdog	BelgianSheepdog01	F
Belgian Sheepdog	BelgianSheepdog03	F
Belgian Sheepdog	BelgianSheepdog05	M
Belgian Sheepdog	BelgianSheepdog06	M
Belgian Tervuren	BelgianTervuren01	F
Belgian Tervuren	BelgianTervuren06	M
Belgian Tervuren	BelgianTervuren08	M
Belgian Tervuren	BelgianTervuren11	F
Berger Blanc Suisse	BergerBlancSuisse01	M
Berger Picard	BergerPicard01	F
Berger Picard	BergerPicard02	F
Berger Picard	BergerPicard03	F
Berger Picard	CFA.109670	M
Border Collie	BC0480	F
Border Collie	BorderCollie03	M
Border Collie	BorderCollie08	F
Border Collie	Helsinki_BC1028	M
Bouvier des Flandres	BouvierDesFlandres01	F
Bouvier des Flandres	BouvierDesFlandres02	M
Bouvier des Flandres	CFA.107836	M
Entlebucher Sennenhund	EntlebucherSennenhund06	M
Entlebucher Sennenhund	EntlebucherSennenhund08	M
Finnish Lapphund	FinnishLapphund01	M
German Shepherd Dog	DS043	F
German Shepherd Dog	DS051	F
German Shepherd Dog	DS053	M
German Shepherd Dog	GermanShepherd12	M
Pembroke Welsh Corgi	PembrokeWelshCorgi01	M
Pembroke Welsh Corgi	PembrokeWelshCorgi02	F
Pembroke Welsh Corgi	PembrokeWelshCorgi03	F
Shetland Sheepdog	SS004	F
Shetland Sheepdog	ShetlandSheepdog01	F
Shetland Sheepdog	ShetlandSheepdog02	M
Spanish Water Dog	SpanishWaterDog01	M
