# Supplementary material for: A Missense Mutation in the KLF7 Gene Is a Potential Candidate Variant for Congenital Deafness in Australian Stumpy Tail Cattle Dogs
Source: Genes (Basel). 2021 Mar 24;12(4):467. doi: 10.3390/genes12040467 (PMC8064056; doi:10.3390/genes12040467)
Supplement: Supplementary file 1 [file genes-12-00467-s001.zip › Supplementary_files/Table S5_Private_variants_and_annotated_with_Ensembl_release_101.xlsx]

## Sheet: high_moderate_58SNP_109indels
CHROM	POS	REF	ALT	ANN[*].IMPACT	ANN[*].GENE	ANN[*].RANK	ANN[*].AA_POS	ANN[*].HGVS_P
chr1	30648053	G	GA	HIGH	HIGH	HIGH	HIGH	HIGH	MODIFIER	MODIFIER	MODIFIER	MODIFIER	MODIFIER	MODIFIER	ENSCAFE00000234595	ENSCAFE00000373146	ENSCAFE00000234595	ENSCAFE00000234595	ENSCAFE00000234595	ARFGEF3
chr1	39281612	C	G	MODERATE	MODERATE	MODERATE	MODERATE	MODIFIER	MODIFIER	MODIFIER	MODIFIER	MODIFIER	MODIFIER	MODIFIER	MODIFIER	MODIFIER	MODIFIER	MODIFIER	ENSCAFE00000279044	ENSCAFE00000279044
chr1	44896737	T	TGCAAAGGCCCCAAGGGCGGCGCGTCCGCCAAGCA	HIGH	MODIFIER	MODIFIER	MODIFIER	MODIFIER	ENSCAFE00000418132	ENSCAFE00000418132	TIAM2	gene:ENSCAFG00000000577	gene:ENSCAFG00000000577	3	3	-1	-1	-1	59	-1
chr1	46901056	TCTCCTCCTCCCG	T	MODERATE	MODIFIER	MODIFIER	MODIFIER	MODIFIER	ENSCAFE00000408350	ENSCAFE00000302438	gene:ENSCAFG00000000616	TMEM242	gene:ENSCAFG00000000616	1	-1	-1	-1	-1	85	-1
chr1	46901121	G	T	MODERATE	MODIFIER	MODIFIER	MODIFIER	MODIFIER	ENSCAFE00000408350	ENSCAFE00000302438	gene:ENSCAFG00000000616	TMEM242	gene:ENSCAFG00000000616	1	-1	-1	-1	-1	68	-1
chr1	64861763	C	G	HIGH	MODIFIER	MODIFIER	MODIFIER	MODIFIER	MODIFIER	MODIFIER	MODIFIER	MODIFIER	MODIFIER	MODIFIER	MODIFIER	MODIFIER	ENSCAFE00000385573	ENSCAFE00000011506	ENSCAFE00000011539	ENSCAFE00000011539
chr1	75836898	T	TCCGCCCCCGCCCCGCCC	HIGH	HIGH	HIGH	HIGH	HIGH	MODIFIER	MODIFIER	MODIFIER	MODIFIER	MODIFIER	MODIFIER	MODIFIER	MODIFIER	MODIFIER	MODIFIER	MODIFIER	MODIFIER
chr1	101423854	A	AGAAGAGGGAGGAGGAAAGAGAAG	HIGH	MODIFIER	MODIFIER	MODIFIER	MODIFIER	ENSCAFE00000295620	ENSCAFE00000295620	gene:ENSCAFG00000032211	ZNF71	gene:ENSCAFG00000032211	1	-1	-1	-1	-1	168	-1
chr1	104345642	A	ATG	HIGH	HIGH	HIGH	HIGH	HIGH	MODIFIER	MODIFIER	MODIFIER	MODIFIER	MODIFIER	MODIFIER	ENSCAFE00000375594	ENSCAFE00000388762	ENSCAFE00000396690	ENSCAFE00000386682	ENSCAFE00000396690	gene:ENSCAFG00000047374
chr1	104543685	C	T	HIGH	MODIFIER	MODIFIER	MODIFIER	MODIFIER	ENSCAFE00000406887	ENSCAFE00000384281	gene:ENSCAFG00000046585	gene:ENSCAFG00000046585	gene:ENSCAFG00000046585	1	-1	-1	-1	-1	-1	-1
chr1	109832811	TGGC	T	MODERATE	MODERATE	MODERATE	MODERATE	MODERATE	MODIFIER	MODIFIER	MODIFIER	MODIFIER	MODIFIER	MODIFIER	MODIFIER	MODIFIER	ENSCAFE00000047537	ENSCAFE00000047537	ENSCAFE00000047537	ENSCAFE00000047537
chr1	110654770	A	G	HIGH	MODIFIER	MODIFIER	MODIFIER	MODIFIER	MODIFIER	ENSCAFE00000323780	ENSCAFE00000372704	BCL3	CEACAM16	gene:ENSCAFG00000004655	gene:ENSCAFG00000004660	1	4	-1	-1	-1
chr1	112346914	T	TA,TAAA	HIGH	MODERATE	MODIFIER	MODIFIER	MODIFIER	MODIFIER	MODIFIER	MODIFIER	MODIFIER	MODIFIER	MODIFIER	MODIFIER	MODIFIER	MODIFIER	MODIFIER	MODIFIER	MODIFIER
chr10	7778376	G	GCAGCCC	MODERATE	MODIFIER	MODIFIER	ENSCAFE00000313215	LEMD3	gene:ENSCAFG00000023702	1	-1	-1	44	-1	-1	p.Pro42_Gln43dup
chr10	47343570	T	TACAC	HIGH	MODIFIER	MODIFIER	ENSCAFE00000404164	SIX3	gene:ENSCAFG00000002547	3	-1	-1	383	-1	-1	p.Lys383fs
chr11	4279653	C	CCAG	MODERATE	MODIFIER	MODIFIER	ENSCAFE00000406915	KCNN2	gene:ENSCAFG00000000220	3	-1	-1	223	-1	-1	p.Gln222dup
chr12	11718542	C	CGGCCCGGCT	MODERATE	MODIFIER	MODIFIER	MODIFIER	MODIFIER	MODIFIER	MODIFIER	ENSCAFE00000383698	gene:ENSCAFG00000001834	ENSCAFE00000019890	gene:ENSCAFG00000001834	ENSCAFE00000019890	DNPH1	gene:ENSCAFG00000001837	2	-1	-1
chr12	34872643	CGCGGCG	C	MODERATE	MODERATE	MODERATE	MODERATE	MODIFIER	MODIFIER	MODIFIER	MODIFIER	MODIFIER	ENSCAFE00000367451	ENSCAFE00000367451	ENSCAFE00000367451	ENSCAFE00000367451	KCNQ5	gene:ENSCAFG00000002645	gene:ENSCAFG00000002645	gene:ENSCAFG00000002645
chr12	68514008	A	C	MODERATE	MODIFIER	MODIFIER	MODIFIER	MODIFIER	MODIFIER	MODIFIER	ENSCAFE00000283053	gene:ENSCAFG00000029965	ENSCAFE00000372420	ENSCAFE00000283053	TUBE1	gene:ENSCAFG00000004021	gene:ENSCAFG00000004021	1	-1	-1
chr13	149167	G	GC	HIGH	HIGH	HIGH	MODIFIER	MODIFIER	MODIFIER	MODIFIER	MODIFIER	MODIFIER	MODIFIER	MODIFIER	MODIFIER	MODIFIER	ENSCAFE00000387572	ENSCAFE00000387572	ENSCAFE00000387572	ENSCAFE00000282339
chr13	9193986	T	TCTTTCTCCC	MODERATE	MODIFIER	MODIFIER	ENSCAFE00000398970	gene:ENSCAFG00000041961	gene:ENSCAFG00000041961	2	-1	-1	41	-1	-1	p.Lys40_Glu41insGlyGluLys
chr13	29730238	GA	G,GAA	HIGH	HIGH	HIGH	HIGH	MODIFIER	MODIFIER	MODIFIER	MODIFIER	MODIFIER	MODIFIER	MODIFIER	MODIFIER	MODIFIER	MODIFIER	MODIFIER	MODIFIER	MODIFIER
chr13	58433231	T	TAA	HIGH	MODIFIER	MODIFIER	MODIFIER	MODIFIER	ENSCAFE00000366919	ENSCAFE00000354869	TMPRSS11A	gene:ENSCAFG00000002802	gene:ENSCAFG00000002802	10	11	-1	-1	-1	425	-1
chr13	60007370	G	GGGCGGC	MODERATE	MODERATE	MODERATE	MODERATE	MODERATE	MODIFIER	MODIFIER	MODIFIER	MODIFIER	MODIFIER	MODIFIER	ENSCAFE00000401293	ENSCAFE00000401293	ENSCAFE00000401293	ENSCAFE00000401293	ENSCAFE00000401293	RUFY3
chr13	60805542	C	T	MODERATE	MODERATE	MODIFIER	MODIFIER	MODIFIER	ENSCAFE00000292382	ENSCAFE00000321659	GC	gene:ENSCAFG00000002949	gene:ENSCAFG00000002949	9	10	-1	-1	-1	403	389
chr14	33414539	T	TACC	MODERATE	MODIFIER	MODIFIER	ENSCAFE00000027020	FERD3L	gene:ENSCAFG00000002506	1	-1	-1	80	-1	-1	p.Glu80_Glu81insVal
chr14	37824411	G	T	MODERATE	MODIFIER	MODIFIER	ENSCAFE00000030449	NPY	gene:ENSCAFG00000002801	1	-1	-1	96	-1	-1	p.Gly96Cys
chr14	39932683	GT	G	HIGH	MODIFIER	MODIFIER	MODIFIER	MODIFIER	ENSCAFE00000409726	ENSCAFE00000327382	SKAP2	gene:ENSCAFG00000002921	gene:ENSCAFG00000002921	11	10	-1	-1	-1	301	-1
chr16	293259	C	A	MODERATE	MODIFIER	MODIFIER	MODIFIER	MODIFIER	MODIFIER	MODIFIER	MODIFIER	MODIFIER	MODIFIER	MODIFIER	MODIFIER	MODIFIER	MODIFIER	MODIFIER	MODIFIER	MODIFIER
chr16	9510221	AGCGGCG	A	MODERATE	MODIFIER	MODIFIER	ENSCAFE00000302752	UBN2	gene:ENSCAFG00000004086	1	-1	-1	17	-1	-1	p.Pro17_Pro18del
chr16	22683609	C	CCCGCCG	MODERATE	MODERATE	MODERATE	MODIFIER	MODIFIER	MODIFIER	MODIFIER	ENSCAFE00000356279	ENSCAFE00000058454	ENSCAFE00000058454	HGSNAT	gene:ENSCAFG00000005378	gene:ENSCAFG00000005378	gene:ENSCAFG00000005378	1	1	1
chr16	23267671	G	A	MODERATE	MODIFIER	MODIFIER	MODIFIER	MODIFIER	MODIFIER	MODIFIER	MODIFIER	MODIFIER	ENSCAFE00000358768	gene:ENSCAFG00000005472	ENSCAFE00000420882	gene:ENSCAFG00000005472	ENSCAFE00000420882	gene:ENSCAFG00000005472	ENSCAFE00000358768	SLC20A2
chr16	58517367	A	G	MODERATE	MODIFIER	MODIFIER	MODIFIER	MODIFIER	MODIFIER	MODIFIER	MODIFIER	MODIFIER	ENSCAFE00000092052	gene:ENSCAFG00000008577	ENSCAFE00000092052	ENSCAFE00000415974	ENSCAFE00000092052	MCPH1	gene:ENSCAFG00000008577	gene:ENSCAFG00000008577
chr17	36712809	C	G	MODERATE	MODIFIER	MODIFIER	MODIFIER	MODIFIER	ENSCAFE00000296117	ENSCAFE00000296117	gene:ENSCAFG00000031118	gene:ENSCAFG00000031118	gene:ENSCAFG00000031118	3	2	-1	-1	-1	343	-1
chr18	17020412	G	GAGCGCC	MODERATE	MODIFIER	MODIFIER	MODIFIER	MODIFIER	MODIFIER	MODIFIER	MODIFIER	MODIFIER	MODIFIER	MODIFIER	ENSCAFE00000399682	ENSCAFE00000045843	ENSCAFE00000399682	ENSCAFE00000045843	ENSCAFE00000403240	gene:ENSCAFG00000004262
chr18	32391335	TA	T	HIGH	MODIFIER	MODIFIER	MODIFIER	MODIFIER	MODIFIER	MODIFIER	ENSCAFE00000382099	ENSCAFE00000408624	gene:ENSCAFG00000006865	gene:ENSCAFG00000006865	ENSCAFE00000408624	PAMR1	gene:ENSCAFG00000006865	1	-1	-1
chr18	33483956	G	GCGCCGC,GCGCCGCCGC	MODERATE	MODERATE	MODERATE	MODERATE	MODIFIER	MODIFIER	MODIFIER	MODIFIER	MODIFIER	MODIFIER	ENSCAFE00000075985	ENSCAFE00000075985	ENSCAFE00000075985	ENSCAFE00000075985	ABTB2	ABTB2	gene:ENSCAFG00000006977
chr18	33484016	C	CCCG	MODERATE	MODERATE	MODIFIER	MODIFIER	MODIFIER	ENSCAFE00000075985	ENSCAFE00000075985	ABTB2	gene:ENSCAFG00000006977	gene:ENSCAFG00000006977	1	1	-1	-1	-1	56	56
chr18	49029159	T	TGGCACC	MODERATE	MODIFIER	MODIFIER	ENSCAFE00000354171	MRGPRD	gene:ENSCAFG00000046533	1	-1	-1	346	-1	-1	p.Gly344_Thr345dup
chr18	51021439	G	GGGTCACCCACTCTGCTGCACACAGAAACATCAGACAGAAGAGGCCGTGGATGGAGTATTCTGGGACCACCAGCTGGGGAGGGAGGGCGAGA	HIGH	MODIFIER	MODIFIER	MODIFIER	MODIFIER	MODIFIER	MODIFIER	ENSCAFE00000140279	gene:ENSCAFG00000030485	ENSCAFE00000324024	gene:ENSCAFG00000030485	ENSCAFE00000324024	CNIH2	gene:ENSCAFG00000012831	5	-1	-1
chr18	54102303	AG	A	HIGH	HIGH	MODIFIER	MODIFIER	MODIFIER	MODIFIER	MODIFIER	MODIFIER	MODIFIER	MODIFIER	MODIFIER	MODIFIER	ENSCAFE00000408221	ENSCAFE00000377102	gene:ENSCAFG00000041016	ENSCAFE00000295458	ENSCAFE00000295458
chr18	54102307	A	AG	HIGH	HIGH	MODIFIER	MODIFIER	MODIFIER	MODIFIER	MODIFIER	MODIFIER	MODIFIER	MODIFIER	MODIFIER	MODIFIER	ENSCAFE00000408221	ENSCAFE00000377102	gene:ENSCAFG00000041016	ENSCAFE00000295458	ENSCAFE00000295458
chr2	21688811	GGCGGC	G	HIGH	MODIFIER	MODIFIER	MODIFIER	MODIFIER	ENSCAFE00000386941	ENSCAFE00000050777	DCLRE1C	gene:ENSCAFG00000004692	gene:ENSCAFG00000004692	1	1	-1	-1	-1	19	-1
chr2	78294163	GGCCTCCCGCCTCCCGCCTCCC	G	MODERATE	MODIFIER	MODIFIER	MODIFIER	MODIFIER	MODIFIER	MODIFIER	MODIFIER	MODIFIER	ENSCAFE00000386594	ENSCAFE00000163987	ENSCAFE00000163987	ENSCAFE00000163987	gene:ENSCAFG00000015045	gene:ENSCAFG00000015045	gene:ENSCAFG00000015045	DDOST
chr20	51806307	A	G	MODERATE	MODIFIER	MODIFIER	ENSCAFE00000384338	gene:ENSCAFG00000018129	gene:ENSCAFG00000018129	6	-1	-1	2068	-1	-1	p.Ile2068Val
chr21	12918563	T	TC	HIGH	MODIFIER	MODIFIER	MODIFIER	MODIFIER	MODIFIER	MODIFIER	MODIFIER	MODIFIER	MODIFIER	ENSCAFE00000394209	gene:ENSCAFG00000004407	ENSCAFE00000377661	ENSCAFE00000364413	ENSCAFE00000381099	ME3	gene:ENSCAFG00000044816
chr21	21611098	CGTCGGCGGG	C	MODERATE	MODIFIER	MODIFIER	MODIFIER	MODIFIER	MODIFIER	MODIFIER	ENSCAFE00000381836	ENSCAFE00000381836	ENSCAFE00000381836	MYO7A	gene:ENSCAFG00000005074	gene:ENSCAFG00000005074	gene:ENSCAFG00000005074	1	2	2
chr21	21611130	GGGC	G	MODERATE	MODIFIER	MODIFIER	MODIFIER	MODIFIER	MODIFIER	MODIFIER	ENSCAFE00000381836	ENSCAFE00000381836	ENSCAFE00000381836	MYO7A	gene:ENSCAFG00000005074	gene:ENSCAFG00000005074	gene:ENSCAFG00000005074	1	2	2
chr21	22953941	A	AGCCCAG	MODERATE	MODIFIER	MODIFIER	ENSCAFE00000295038	MAP6	gene:ENSCAFG00000005381	1	-1	-1	276	-1	-1	p.Gln274_Ala275dup
chr21	23019999	C	T	MODERATE	MODIFIER	MODIFIER	ENSCAFE00000295038	MAP6	gene:ENSCAFG00000005381	4	-1	-1	486	-1	-1	p.Arg486Cys
chr21	23261036	T	C	MODERATE	MODIFIER	MODIFIER	MODIFIER	MODIFIER	MODIFIER	MODIFIER	MODIFIER	MODIFIER	MODIFIER	MODIFIER	MODIFIER	MODIFIER	MODIFIER	MODIFIER	MODIFIER	MODIFIER
chr21	23655112	G	GGCGGCTGCA	MODERATE	MODIFIER	MODIFIER	ENSCAFE00000059645	RNF169	gene:ENSCAFG00000005470	1	-1	-1	60	-1	-1	p.Pro59_Pro60insLeuGlnPro
chr21	23655130	G	GGCTGCA	MODERATE	MODIFIER	MODIFIER	ENSCAFE00000059645	RNF169	gene:ENSCAFG00000005470	1	-1	-1	54	-1	-1	p.Pro53_Pro54insLeuGln
chr21	24919043	C	CCTGCTG	MODERATE	MODERATE	MODIFIER	MODIFIER	MODIFIER	MODIFIER	ENSCAFE00000061289	ENSCAFE00000302696	ARHGEF17	gene:ENSCAFG00000030482	gene:ENSCAFG00000005619	gene:ENSCAFG00000030482	1	1	-1	-1	-1
chr21	27189640	G	C,T	HIGH	MODERATE	MODIFIER	MODIFIER	MODIFIER	MODIFIER	ENSCAFE00000368494	ENSCAFE00000368494	gene:ENSCAFG00000046019	gene:ENSCAFG00000046019	gene:ENSCAFG00000046019	gene:ENSCAFG00000046019	1	1	-1	-1	-1
chr21	28539582	G	GAGTC	HIGH	MODIFIER	MODIFIER	ENSCAFE00000068306	OR52H2	gene:ENSCAFG00000041929	1	-1	-1	313	-1	-1	p.Ala313fs
chr21	28539586	CCTTCT	C	HIGH	MODIFIER	MODIFIER	ENSCAFE00000068306	OR52H2	gene:ENSCAFG00000041929	1	-1	-1	310	-1	-1	p.Gln310fs
chr21	29316266	T	G	MODERATE	MODIFIER	MODIFIER	MODIFIER	MODIFIER	MODIFIER	ENSCAFE00000421608	ENSCAFE00000374244	gene:ENSCAFG00000049061	OR56A4B	gene:ENSCAFG00000049061	gene:ENSCAFG00000047728	1	2	-1	-1	-1
chr22	13865096	G	GA	HIGH	MODIFIER	MODIFIER	MODIFIER	MODIFIER	ENSCAFE00000398629	gene:ENSCAFG00000004870	ENSCAFE00000418757	gene:ENSCAFG00000043820	gene:ENSCAFG00000043820	2	-1	-1	-1	-1	1103	-1
chr23	33739955	C	A	HIGH	MODIFIER	MODIFIER	ENSCAFE00000393948	gene:ENSCAFG00000040986	gene:ENSCAFG00000040986	2	-1	-1	-1	-1	-1
chr23	34314942	T	TCTCCTGAATGTCCACTTTTTCCTTC	HIGH	MODIFIER	MODIFIER	ENSCAFE00000081425	DZIP1L	gene:ENSCAFG00000007496	6	-1	-1	327	-1	-1	p.Met331fs
chr23	34314953	G	T	MODERATE	MODIFIER	MODIFIER	ENSCAFE00000081425	DZIP1L	gene:ENSCAFG00000007496	6	-1	-1	324	-1	-1	p.Leu324Ile
chr23	34314971	C	A	MODERATE	MODIFIER	MODIFIER	ENSCAFE00000081425	DZIP1L	gene:ENSCAFG00000007496	6	-1	-1	318	-1	-1	p.Val318Phe
chr24	19751738	C	T	MODERATE	MODIFIER	MODIFIER	MODIFIER	MODIFIER	ENSCAFE00000312249	ENSCAFE00000364465	RAD21L1	gene:ENSCAFG00000044714	gene:ENSCAFG00000044714	13	12	-1	-1	-1	458	-1
chr24	20514112	T	TGCCGCC	MODERATE	MODIFIER	MODIFIER	ENSCAFE00000075960	SOX12	gene:ENSCAFG00000006973	1	-1	-1	140	-1	-1	p.Gly139_Gly140dup
chr24	20959401	G	C	MODERATE	MODIFIER	MODIFIER	ENSCAFE00000282676	gene:ENSCAFG00000030438	gene:ENSCAFG00000030438	1	-1	-1	150	-1	-1	p.Lys150Asn
chr24	24865933	CTCA	C	MODERATE	MODERATE	MODERATE	MODIFIER	MODIFIER	MODIFIER	MODIFIER	ENSCAFE00000398369	ENSCAFE00000418085	ENSCAFE00000418085	CNBD2	gene:ENSCAFG00000008365	gene:ENSCAFG00000008365	gene:ENSCAFG00000008365	10	9	9
chr24	43478009	G	GTAC	MODERATE	MODERATE	MODIFIER	MODIFIER	MODIFIER	ENSCAFE00000132754	ENSCAFE00000329684	NPEPL1	gene:ENSCAFG00000012143	gene:ENSCAFG00000012143	8	9	-1	-1	-1	354	466
chr24	46314484	C	A	MODERATE	MODIFIER	MODIFIER	MODIFIER	MODIFIER	MODIFIER	MODIFIER	MODIFIER	MODIFIER	MODIFIER	MODIFIER	MODIFIER	MODIFIER	MODIFIER	MODIFIER	MODIFIER	MODIFIER
chr24	46338985	AG	A	HIGH	MODIFIER	MODIFIER	MODIFIER	MODIFIER	MODIFIER	MODIFIER	MODIFIER	MODIFIER	MODIFIER	MODIFIER	ENSCAFE00000404561	ENSCAFE00000369928	ENSCAFE00000393111	ENSCAFE00000138172	RPS21	ADRM1
chr25	38622467	C	CCGGGGTCAGGGT	MODERATE	MODIFIER	MODIFIER	MODIFIER	MODIFIER	MODIFIER	MODIFIER	MODIFIER	MODIFIER	ENSCAFE00000384997	ENSCAFE00000326217	ENSCAFE00000326217	ENSCAFE00000326217	NYAP2	gene:ENSCAFG00000010328	gene:ENSCAFG00000010328	gene:ENSCAFG00000010328
chr25	44622820	AT	A	HIGH	MODIFIER	MODIFIER	MODIFIER	MODIFIER	MODIFIER	MODIFIER	MODIFIER	MODIFIER	MODIFIER	MODIFIER	ENSCAFE00000397304	ENSCAFE00000325921	ENSCAFE00000325921	ENSCAFE00000325921	ENSCAFE00000325921	INPP5D
chr26	10568635	T	TG	HIGH	MODIFIER	MODIFIER	MODIFIER	MODIFIER	MODIFIER	MODIFIER	ENSCAFE00000287043	gene:ENSCAFG00000031897	ENSCAFE00000378414	ENSCAFE00000287043	gene:ENSCAFG00000009029	DDX54	gene:ENSCAFG00000009029	1	-1	-1
chr26	10568652	G	GCGAGGGGCGGGGGGCGGGGCGAGGGGCGGGGGCGGGGCC	MODERATE	MODIFIER	MODIFIER	MODIFIER	MODIFIER	MODIFIER	MODIFIER	ENSCAFE00000287043	gene:ENSCAFG00000031897	ENSCAFE00000378414	ENSCAFE00000287043	gene:ENSCAFG00000009029	DDX54	gene:ENSCAFG00000009029	1	-1	-1
chr26	16288435	C	CCCCCG	HIGH	MODIFIER	MODIFIER	MODIFIER	MODIFIER	MODIFIER	MODIFIER	MODIFIER	MODIFIER	ENSCAFE00000323372	ENSCAFE00000323372	ENSCAFE00000323372	ENSCAFE00000323372	MSI1	gene:ENSCAFG00000010283	gene:ENSCAFG00000010283	gene:ENSCAFG00000010283
chr26	16288436	A	ATGC	MODERATE	MODIFIER	MODIFIER	MODIFIER	MODIFIER	MODIFIER	MODIFIER	MODIFIER	MODIFIER	ENSCAFE00000323372	ENSCAFE00000323372	ENSCAFE00000323372	ENSCAFE00000323372	MSI1	gene:ENSCAFG00000010283	gene:ENSCAFG00000010283	gene:ENSCAFG00000010283
chr26	16288446	CAGA	C	MODERATE	MODIFIER	MODIFIER	MODIFIER	MODIFIER	MODIFIER	MODIFIER	MODIFIER	MODIFIER	ENSCAFE00000323372	ENSCAFE00000323372	ENSCAFE00000323372	ENSCAFE00000323372	MSI1	gene:ENSCAFG00000010283	gene:ENSCAFG00000010283	gene:ENSCAFG00000010283
chr26	21259370	TTGC	T	MODERATE	MODIFIER	MODIFIER	ENSCAFE00000129265	MN1	gene:ENSCAFG00000011823	1	-1	-1	553	-1	-1	p.Gln554del
chr26	27496288	C	G	MODERATE	MODERATE	MODIFIER	MODIFIER	MODIFIER	MODIFIER	MODIFIER	MODIFIER	MODIFIER	MODIFIER	MODIFIER	MODIFIER	MODIFIER	MODIFIER	MODIFIER	MODIFIER	MODIFIER
chr26	27496298	G	A	MODERATE	MODERATE	MODIFIER	MODIFIER	MODIFIER	MODIFIER	MODIFIER	MODIFIER	MODIFIER	MODIFIER	MODIFIER	MODIFIER	MODIFIER	MODIFIER	MODIFIER	MODIFIER	MODIFIER
chr28	3994066	G	GGTCGCC	MODERATE	MODERATE	MODERATE	MODIFIER	MODIFIER	MODIFIER	MODIFIER	ENSCAFE00000406732	ENSCAFE00000299406	ENSCAFE00000299406	RET	gene:ENSCAFG00000007076	gene:ENSCAFG00000007076	gene:ENSCAFG00000007076	1	1	1
chr28	10890840	TGGCGGCGGCGGC	T,TGGCGGCGGCGGCGGCGGC	MODERATE	MODERATE	MODERATE	MODERATE	MODERATE	MODERATE	MODIFIER	MODIFIER	MODIFIER	MODIFIER	MODIFIER	MODIFIER	MODIFIER	MODIFIER	ENSCAFE00000354721	ENSCAFE00000099792	ENSCAFE00000354721
chr28	14301868	AGCCGCCGCC	A	MODERATE	MODIFIER	MODIFIER	ENSCAFE00000108058	FBXW4	gene:ENSCAFG00000009911	1	-1	-1	16	-1	-1	p.Ala17_Ala19del
chr28	25816772	C	CGGCGGCGGCG	HIGH	HIGH	HIGH	HIGH	HIGH	HIGH	MODIFIER	MODIFIER	MODIFIER	MODIFIER	MODIFIER	MODIFIER	MODIFIER	MODIFIER	MODIFIER	ENSCAFE00000128202	ENSCAFE00000128202
chr28	35485298	CG	C,CGGG	HIGH	HIGH	HIGH	HIGH	MODIFIER	MODIFIER	MODIFIER	MODIFIER	MODIFIER	MODIFIER	ENSCAFE00000300019	ENSCAFE00000300019	ENSCAFE00000300019	ENSCAFE00000300019	ADAM12	ADAM12	gene:ENSCAFG00000012986
chr28	36918298	C	CTT	HIGH	HIGH	MODIFIER	MODIFIER	MODIFIER	ENSCAFE00000359154	ENSCAFE00000354343	MKI67	gene:ENSCAFG00000013255	gene:ENSCAFG00000013255	12	12	-1	-1	-1	1619	1610
chr3	31600019	T	G	MODERATE	MODIFIER	MODIFIER	ENSCAFE00000417196	OR6C63	gene:ENSCAFG00000049942	1	-1	-1	145	-1	-1	p.Phe145Cys
chr3	40983256	C	A	MODERATE	MODIFIER	MODIFIER	MODIFIER	MODIFIER	ENSCAFE00000371331	gene:ENSCAFG00000028942	ENSCAFE00000329289	LYSMD4	gene:ENSCAFG00000028942	1	-1	-1	-1	-1	117	-1
chr3	61765409	TGCCCCGC	T	HIGH	MODIFIER	MODIFIER	ENSCAFE00000403176	CFAP99	gene:ENSCAFG00000043709	14	-1	-1	712	-1	-1	p.Arg712fs
chr3	62431498	C	CT	HIGH	MODIFIER	MODIFIER	MODIFIER	MODIFIER	ENSCAFE00000326663	ENSCAFE00000360015	gene:ENSCAFG00000015022	FAM53A	gene:ENSCAFG00000015022	2	-1	-1	-1	-1	41	-1
chr3	65266323	C	*,A	MODERATE	MODIFIER	MODIFIER	MODIFIER	MODIFIER	MODIFIER	MODIFIER	MODIFIER	MODIFIER	MODIFIER	MODIFIER	MODIFIER	MODIFIER	MODIFIER	MODIFIER	ENSCAFE00000299361	ENSCAFE00000372524
chr3	69623170	C	G	MODERATE	MODIFIER	MODIFIER	ENSCAFE00000169978	DRD5	gene:ENSCAFG00000015664	1	-1	-1	242	-1	-1	p.Ala242Pro
chr3	71410562	C	G	MODERATE	MODERATE	MODERATE	MODERATE	MODIFIER	MODIFIER	MODIFIER	MODIFIER	MODIFIER	MODIFIER	MODIFIER	MODIFIER	MODIFIER	ENSCAFE00000376934	ENSCAFE00000290703	ENSCAFE00000418066	ENSCAFE00000376934
chr3	87434703	G	GGGCCCACCT	MODERATE	MODERATE	MODERATE	MODERATE	MODERATE	MODIFIER	MODIFIER	MODIFIER	MODIFIER	MODIFIER	MODIFIER	ENSCAFE00000364469	ENSCAFE00000392375	ENSCAFE00000394699	ENSCAFE00000392375	ENSCAFE00000392375	ADGRA3
chr30	37816796	G	GTT	HIGH	MODIFIER	MODIFIER	MODIFIER	MODIFIER	MODIFIER	MODIFIER	MODIFIER	MODIFIER	MODIFIER	MODIFIER	MODIFIER	ENSCAFE00000195645	gene:ENSCAFG00000017941	ENSCAFE00000270444	gene:ENSCAFG00000017941	ENSCAFE00000270444
chr31	24004003	C	CCT	HIGH	MODIFIER	MODIFIER	MODIFIER	MODIFIER	MODIFIER	MODIFIER	MODIFIER	MODIFIER	MODIFIER	MODIFIER	MODIFIER	MODIFIER	ENSCAFE00000092420	ENSCAFE00000407408	ENSCAFE00000092420	ENSCAFE00000092420
chr31	24075315	G	T	MODERATE	MODERATE	MODIFIER	MODIFIER	MODIFIER	MODIFIER	MODIFIER	MODIFIER	MODIFIER	ENSCAFE00000281974	ENSCAFE00000298291	ENSCAFE00000281974	ENSCAFE00000281974	gene:ENSCAFG00000008687	gene:ENSCAFG00000008687	CCT8	gene:ENSCAFG00000008687
chr31	37276927	CGCGGGA	C	MODERATE	MODIFIER	MODIFIER	MODIFIER	MODIFIER	MODIFIER	MODIFIER	MODIFIER	MODIFIER	ENSCAFE00000296231	ENSCAFE00000296231	ENSCAFE00000296231	ENSCAFE00000296231	gene:ENSCAFG00000010572	gene:ENSCAFG00000010572	gene:ENSCAFG00000010572	gene:ENSCAFG00000010572
chr31	38218501	C	T	MODERATE	MODIFIER	MODIFIER	MODIFIER	MODIFIER	MODIFIER	MODIFIER	MODIFIER	MODIFIER	MODIFIER	MODIFIER	ENSCAFE00000362545	ENSCAFE00000358569	ENSCAFE00000362545	ENSCAFE00000362545	ENSCAFE00000362545	gene:ENSCAFG00000029897
chr32	907942	C	G	MODERATE	MODERATE	MODIFIER	MODIFIER	MODIFIER	ENSCAFE00000092549	ENSCAFE00000092549	gene:ENSCAFG00000008622	gene:ENSCAFG00000008622	gene:ENSCAFG00000008622	1	1	-1	-1	-1	17	17
chr32	3047187	G	GT	HIGH	MODIFIER	MODIFIER	MODIFIER	MODIFIER	MODIFIER	MODIFIER	MODIFIER	MODIFIER	ENSCAFE00000363860	ENSCAFE00000326288	ENSCAFE00000362800	ENSCAFE00000363860	ANXA3	gene:ENSCAFG00000008837	gene:ENSCAFG00000008837	gene:ENSCAFG00000008837
chr32	11789957	GTC	G	HIGH	MODIFIER	MODIFIER	MODIFIER	MODIFIER	MODIFIER	MODIFIER	MODIFIER	ENSCAFE00000407390	ENSCAFE00000394278	ENSCAFE00000359757	gene:ENSCAFG00000009800	gene:ENSCAFG00000041011	gene:ENSCAFG00000009800	gene:ENSCAFG00000041011	gene:ENSCAFG00000009800	1
chr32	21658199	C	G	MODERATE	MODIFIER	MODIFIER	ENSCAFE00000306163	C32H4orf54	gene:ENSCAFG00000030753	1	-1	-1	181	-1	-1	p.Arg181Pro
chr33	5094143	A	AC	HIGH	MODIFIER	MODIFIER	ENSCAFE00000327795	OR5AC27	gene:ENSCAFG00000049755	1	-1	-1	123	-1	-1	p.Val123fs
chr33	16530337	CCGCCCCCTG	C	MODERATE	MODERATE	MODIFIER	MODIFIER	MODIFIER	ENSCAFE00000362343	ENSCAFE00000362343	PHLDB2	gene:ENSCAFG00000010394	gene:ENSCAFG00000010394	3	3	-1	-1	-1	146	146
chr33	28028412	G	C	MODERATE	MODIFIER	MODIFIER	ENSCAFE00000136968	HEG1	gene:ENSCAFG00000012542	6	-1	-1	531	-1	-1	p.His531Asp
chr33	29085952	C	G	MODERATE	MODIFIER	MODIFIER	MODIFIER	MODIFIER	MODIFIER	ENSCAFE00000140680	ENSCAFE00000403977	MUC4	gene:ENSCAFG00000041788	gene:ENSCAFG00000012865	gene:ENSCAFG00000041788	2	1	-1	-1	-1
chr33	29085953	A	G	MODERATE	MODIFIER	MODIFIER	MODIFIER	MODIFIER	MODIFIER	ENSCAFE00000140680	ENSCAFE00000403977	MUC4	gene:ENSCAFG00000041788	gene:ENSCAFG00000012865	gene:ENSCAFG00000041788	2	1	-1	-1	-1
chr33	29087342	T	A	MODERATE	MODIFIER	MODIFIER	MODIFIER	MODIFIER	MODIFIER	ENSCAFE00000140680	ENSCAFE00000403977	MUC4	gene:ENSCAFG00000041788	gene:ENSCAFG00000012865	gene:ENSCAFG00000041788	2	1	-1	-1	-1
chr33	29089766	G	T	MODERATE	MODIFIER	MODIFIER	MODIFIER	MODIFIER	MODIFIER	ENSCAFE00000140680	ENSCAFE00000403977	MUC4	gene:ENSCAFG00000041788	gene:ENSCAFG00000012865	gene:ENSCAFG00000041788	2	1	-1	-1	-1
chr33	30001958	CGCGG	C	HIGH	MODIFIER	MODIFIER	MODIFIER	MODIFIER	MODIFIER	MODIFIER	MODIFIER	MODIFIER	ENSCAFE00000264239	ENSCAFE00000412511	ENSCAFE00000264239	gene:ENSCAFG00000013115	gene:ENSCAFG00000013115	ENSCAFE00000264239	MELTF	gene:ENSCAFG00000013115
chr34	9543700	CG	C	HIGH	MODIFIER	MODIFIER	ENSCAFE00000113692	IRX1	gene:ENSCAFG00000010422	1	-1	-1	110	-1	-1	p.Pro110fs
chr34	11748208	CTCT	C	MODERATE	MODIFIER	MODIFIER	MODIFIER	MODIFIER	MODIFIER	MODIFIER	ENSCAFE00000388858	ENSCAFE00000387047	ENSCAFE00000119340	gene:ENSCAFG00000010902	gene:ENSCAFG00000010902	SLC9A3	gene:ENSCAFG00000010902	1	-1	-1
chr34	11780636	A	AC	HIGH	HIGH	HIGH	HIGH	MODIFIER	MODIFIER	MODIFIER	MODIFIER	MODIFIER	ENSCAFE00000388858	ENSCAFE00000387047	ENSCAFE00000119340	ENSCAFE00000291383	SLC9A3	gene:ENSCAFG00000010902	gene:ENSCAFG00000010902	gene:ENSCAFG00000010902
chr35	23691734	CCA	C	HIGH	MODIFIER	MODIFIER	MODIFIER	MODIFIER	ENSCAFE00000408895	ENSCAFE00000289948	gene:ENSCAFG00000029445	H2AC2	gene:ENSCAFG00000044672	2	-1	-1	-1	-1	125	-1
chr36	19469734	GGTGGGGGTCCAGGTGGGGCTCCCGGTGCGGCTCCCGGTGGGGGTCCAGGTGGGGCTCCCA	G	MODERATE	MODIFIER	MODIFIER	ENSCAFE00000388151	gene:ENSCAFG00000041935	gene:ENSCAFG00000041935	4	-1	-1	86	-1	-1	p.Trp86_Gln105del
chr36	27524296	C	G	MODERATE	MODERATE	MODIFIER	MODIFIER	MODIFIER	ENSCAFE00000406888	ENSCAFE00000404481	ZNF804A	gene:ENSCAFG00000014448	gene:ENSCAFG00000014448	4	2	-1	-1	-1	159	67
chr36	28253540	G	C	MODERATE	MODERATE	MODERATE	MODIFIER	MODIFIER	MODIFIER	MODIFIER	ENSCAFE00000317694	ENSCAFE00000317694	ENSCAFE00000317694	FSIP2	gene:ENSCAFG00000014480	gene:ENSCAFG00000014480	gene:ENSCAFG00000014480	17	16	16
chr37	7056800	AG	A	HIGH	MODIFIER	MODIFIER	MODIFIER	MODIFIER	MODIFIER	MODIFIER	MODIFIER	MODIFIER	MODIFIER	MODIFIER	MODIFIER	ENSCAFE00000207497	gene:ENSCAFG00000021156	ENSCAFE00000224772	ENSCAFE00000313324	ENSCAFE00000357070
chr37	15562684	G	A	MODERATE	MODIFIER	MODIFIER	ENSCAFE00000309202	KLF7	gene:ENSCAFG00000013485	3	-1	-1	173	-1	-1	p.Leu173Phe
chr37	22420542	C	CCGGGG	HIGH	HIGH	MODIFIER	MODIFIER	MODIFIER	MODIFIER	MODIFIER	ENSCAFE00000421378	ENSCAFE00000421378	gene:ENSCAFG00000014303	ENSCAFE00000299142	FN1	gene:ENSCAFG00000014345	gene:ENSCAFG00000014345	43	42	-1
chr37	22420616	G	GCGCCCGC	HIGH	HIGH	MODIFIER	MODIFIER	MODIFIER	MODIFIER	MODIFIER	MODIFIER	ENSCAFE00000421378	ENSCAFE00000421378	ENSCAFE00000299142	FN1	ATIC	gene:ENSCAFG00000014303	gene:ENSCAFG00000014345	gene:ENSCAFG00000014345	43
chr38	71130	TCGC	T	MODERATE	MODIFIER	MODIFIER	ENSCAFE00000102483	BTG2	gene:ENSCAFG00000009450	1	-1	-1	75	-1	-1	p.Arg75del
chr38	964115	G	GCAGGTACCCCCC	MODERATE	MODIFIER	MODIFIER	ENSCAFE00000285561	PPP1R15B	gene:ENSCAFG00000009651	1	-1	-1	380	-1	-1	p.Ser379_Ala380insGlyGlyValPro
chr38	964817	CCCGGGT	C	MODERATE	MODIFIER	MODIFIER	ENSCAFE00000285561	PPP1R15B	gene:ENSCAFG00000009651	1	-1	-1	144	-1	-1	p.Asp144_Pro145del
chr38	1911982	T	TA	HIGH	MODIFIER	MODIFIER	ENSCAFE00000109539	gene:ENSCAFG00000010051	gene:ENSCAFG00000010051	2	-1	-1	178	-1	-1	p.Leu178fs
chr38	21369706	AC	A	HIGH	MODIFIER	MODIFIER	MODIFIER	MODIFIER	MODIFIER	MODIFIER	ENSCAFE00000327979	ENSCAFE00000414030	gene:ENSCAFG00000012733	ENSCAFE00000327058	gene:ENSCAFG00000012732	KLHDC9	gene:ENSCAFG00000012732	1	-1	-1
chr38	21370229	GTGCAGGCTGCGGCGAGTGTGCGTGCAGGCTGGGGCTGGGGCTGAGTGTGC	G	HIGH	MODIFIER	MODIFIER	MODIFIER	MODIFIER	MODIFIER	MODIFIER	ENSCAFE00000327979	ENSCAFE00000414030	gene:ENSCAFG00000012733	ENSCAFE00000327058	gene:ENSCAFG00000012732	KLHDC9	gene:ENSCAFG00000012732	1	-1	-1
chr38	23541343	T	A	MODERATE	MODIFIER	MODIFIER	MODIFIER	MODIFIER	MODIFIER	MODIFIER	MODIFIER	MODIFIER	MODIFIER	MODIFIER	ENSCAFE00000290630	ENSCAFE00000290630	ENSCAFE00000290630	ENSCAFE00000290630	ENSCAFE00000290630	KIRREL1
chr4	4434892	A	ACCGCGAGAGGAGGGGGCGGGGCGGGGCGGGGCGGGGGAGGTGGGT	MODERATE	MODERATE	MODERATE	MODIFIER	MODIFIER	MODIFIER	MODIFIER	MODIFIER	MODIFIER	ENSCAFE00000293053	ENSCAFE00000293053	ENSCAFE00000293053	ENSCAFE00000395634	B3GALNT2	gene:ENSCAFG00000011268	gene:ENSCAFG00000011268	gene:ENSCAFG00000011268
chr4	25299707	GGAA	G	MODERATE	MODERATE	MODERATE	MODIFIER	MODIFIER	MODIFIER	MODIFIER	ENSCAFE00000290808	ENSCAFE00000381525	ENSCAFE00000290808	KAT6B	gene:ENSCAFG00000015357	gene:ENSCAFG00000015357	gene:ENSCAFG00000015357	16	15	14
chr4	62154688	CGCGGG	C	HIGH	MODIFIER	MODIFIER	MODIFIER	MODIFIER	MODIFIER	MODIFIER	MODIFIER	MODIFIER	ENSCAFE00000382495	ENSCAFE00000368538	gene:ENSCAFG00000018415	ENSCAFE00000397256	gene:ENSCAFG00000018415	ENSCAFE00000368538	gene:ENSCAFG00000018415	MOCS2
chr4	62443532	A	AG	HIGH	MODIFIER	MODIFIER	MODIFIER	MODIFIER	MODIFIER	MODIFIER	MODIFIER	MODIFIER	MODIFIER	MODIFIER	ENSCAFE00000358468	ENSCAFE00000302993	ENSCAFE00000400206	gene:ENSCAFG00000018439	gene:ENSCAFG00000018439	ENSCAFE00000302993
chr5	37806402	C	T	HIGH	MODIFIER	MODIFIER	ENSCAFE00000363033	gene:ENSCAFG00000048992	gene:ENSCAFG00000048992	2	-1	-1	73	-1	-1	p.Trp73*
chr5	77412378	G	C	MODERATE	MODERATE	MODIFIER	MODIFIER	MODIFIER	ENSCAFE00000304563	ENSCAFE00000304563	MARVELD3	gene:ENSCAFG00000032449	gene:ENSCAFG00000032449	1	1	-1	-1	-1	93	93
chr5	78455947	T	TTGCTGCTGCTGCTGCTGCTGC	MODERATE	MODIFIER	MODIFIER	ENSCAFE00000284078	ZFHX3	gene:ENSCAFG00000020243	9	-1	-1	3406	-1	-1	p.Gln3406_Lys3407insGlnGlnGlnGlnGlnGlnGln
chr6	6904367	CGCTGCTGCT	C	MODERATE	MODERATE	MODIFIER	MODIFIER	MODIFIER	MODIFIER	MODIFIER	MODIFIER	MODIFIER	ENSCAFE00000361159	ENSCAFE00000361159	gene:ENSCAFG00000013197	ENSCAFE00000295816	gene:ENSCAFG00000013197	ENSCAFE00000295816	gene:ENSCAFG00000013253	gene:ENSCAFG00000013253
chr6	12423266	G	T	HIGH	HIGH	LOW	MODIFIER	MODIFIER	MODIFIER	MODIFIER	ENSCAFE00000368950	ENSCAFE00000389731	ENSCAFE00000394349	ACTB	gene:ENSCAFG00000016020	gene:ENSCAFG00000016020	gene:ENSCAFG00000016020	4	2	4
chr6	24460306	C	CGG	HIGH	MODIFIER	MODIFIER	MODIFIER	ENSCAFE00000297646	ENSCAFE00000392333	LYRM1	gene:ENSCAFG00000031060	1	-1	-1	-1	9	-1	-1	-1	p.Arg9fs
chr6	30821705	C	T	MODERATE	MODIFIER	MODIFIER	MODIFIER	MODIFIER	MODIFIER	MODIFIER	MODIFIER	MODIFIER	ENSCAFE00000328479	ENSCAFE00000328479	ENSCAFE00000361037	ENSCAFE00000328479	SNX29	gene:ENSCAFG00000018849	gene:ENSCAFG00000018849	gene:ENSCAFG00000018849
chr6	39179480	T	TGGAGCAGTAGTCGTCCTGGTACACCACCACGCCGCCG	HIGH	HIGH	HIGH	HIGH	HIGH	HIGH	MODIFIER	MODIFIER	MODIFIER	MODIFIER	MODIFIER	MODIFIER	MODIFIER	ENSCAFE00000366551	ENSCAFE00000366551	ENSCAFE00000366551	ENSCAFE00000366551
chr6	56724158	C	G	MODERATE	MODIFIER	MODIFIER	MODIFIER	MODIFIER	MODIFIER	MODIFIER	ENSCAFE00000356525	ENSCAFE00000301538	gene:ENSCAFG00000028811	ENSCAFE00000398396	BTBD8	gene:ENSCAFG00000020161	gene:ENSCAFG00000020161	18	-1	-1
chr7	141402	C	A	MODERATE	MODERATE	MODERATE	MODERATE	MODERATE	MODIFIER	MODIFIER	MODIFIER	MODIFIER	MODIFIER	MODIFIER	MODIFIER	MODIFIER	ENSCAFE00000360028	ENSCAFE00000313657	ENSCAFE00000278460	ENSCAFE00000360028
chr7	14426348	G	GAGGCGGTGC	MODERATE	MODERATE	MODIFIER	MODIFIER	MODIFIER	ENSCAFE00000289046	ENSCAFE00000314056	KIAA1614	gene:ENSCAFG00000012826	gene:ENSCAFG00000012826	5	5	-1	-1	-1	564	544
chr7	14556695	G	GGGCGGC	MODERATE	MODIFIER	MODIFIER	MODIFIER	MODIFIER	MODIFIER	ENSCAFE00000287819	ENSCAFE00000372467	STX6	IER5	gene:ENSCAFG00000012838	gene:ENSCAFG00000029718	1	1	-1	-1	-1
chr7	29045942	T	G	MODERATE	MODERATE	MODERATE	MODIFIER	MODIFIER	MODIFIER	MODIFIER	MODIFIER	MODIFIER	MODIFIER	ENSCAFE00000280227	ENSCAFE00000280227	ENSCAFE00000280227	ENSCAFE00000308643	SELL	F5	gene:ENSCAFG00000015215
chr7	65124073	C	CGGCTGG,CGGCTGGGGCTGG	MODERATE	MODERATE	MODIFIER	MODIFIER	MODIFIER	MODIFIER	MODIFIER	MODIFIER	MODIFIER	MODIFIER	ENSCAFE00000290636	ENSCAFE00000290636	ENSCAFE00000373432	ENSCAFE00000373432	ENSCAFE00000373432	ENSCAFE00000373432	CABLES1
chr7	65124415	T	TGGCTCCC	HIGH	MODIFIER	MODIFIER	MODIFIER	MODIFIER	ENSCAFE00000290636	ENSCAFE00000373432	ENSCAFE00000373432	CABLES1	gene:ENSCAFG00000018207	1	-1	-1	-1	-1	50	-1
chr8	28796075	GGGCGGA	G	MODERATE	MODIFIER	MODIFIER	MODIFIER	MODIFIER	MODIFIER	MODIFIER	ENSCAFE00000160589	ENSCAFE00000326898	ENSCAFE00000326898	gene:ENSCAFG00000014709	gene:ENSCAFG00000014709	GPR137C	gene:ENSCAFG00000014721	1	-1	-1
chr8	29341046	C	G	MODERATE	MODERATE	MODERATE	MODERATE	MODERATE	MODERATE	MODIFIER	MODIFIER	MODIFIER	MODIFIER	MODIFIER	MODIFIER	MODIFIER	ENSCAFE00000296324	ENSCAFE00000304127	ENSCAFE00000397996	ENSCAFE00000296324
chr8	33957444	G	GGCACCCGCT	MODERATE	MODERATE	MODIFIER	MODIFIER	MODIFIER	ENSCAFE00000167848	ENSCAFE00000167848	DACT1	gene:ENSCAFG00000015431	gene:ENSCAFG00000015431	4	3	-1	-1	-1	538	486
chr8	43338196	G	GCGCCGCCGC	MODERATE	MODIFIER	MODIFIER	ENSCAFE00000179872	CCDC177	gene:ENSCAFG00000016579	1	-1	-1	53	-1	-1	p.Ala51_Ala53dup
chr8	46859036	G	T	MODERATE	MODIFIER	MODIFIER	MODIFIER	MODIFIER	MODIFIER	MODIFIER	MODIFIER	MODIFIER	ENSCAFE00000295631	ENSCAFE00000295631	ENSCAFE00000182777	ENSCAFE00000295631	ACOT6	gene:ENSCAFG00000023467	gene:ENSCAFG00000023467	gene:ENSCAFG00000023467
chr8	48153994	A	C	MODERATE	MODERATE	MODIFIER	MODIFIER	MODIFIER	MODIFIER	MODIFIER	MODIFIER	MODIFIER	MODIFIER	MODIFIER	MODIFIER	MODIFIER	MODIFIER	MODIFIER	MODIFIER	MODIFIER
chr8	50401012	CCGGCGGCGG	C	MODERATE	MODIFIER	MODIFIER	MODIFIER	MODIFIER	ENSCAFE00000246300	ENSCAFE00000314597	SPTLC2	gene:ENSCAFG00000017222	gene:ENSCAFG00000017222	1	1	-1	-1	-1	40	-1
chr8	61309727	TAGCAGCAGCAGCAGC	T	HIGH	HIGH	MODIFIER	MODIFIER	MODIFIER	ENSCAFE00000329438	ENSCAFE00000413624	NRDE2	gene:ENSCAFG00000017515	gene:ENSCAFG00000017515	4	2	-1	-1	-1	145	31
chr8	70935908	G	A	MODERATE	MODIFIER	MODIFIER	MODIFIER	MODIFIER	MODIFIER	MODIFIER	MODIFIER	ENSCAFE00000347068	ENSCAFE00000409070	ENSCAFE00000306401	CDC42BPB	gene:ENSCAFG00000040681	gene:ENSCAFG00000040681	gene:ENSCAFG00000018159	gene:ENSCAFG00000040681	1
chr8	72910609	G	A	MODERATE	MODERATE	MODERATE	MODERATE	MODERATE	MODERATE	MODERATE	MODERATE	MODERATE	MODIFIER	MODIFIER	MODIFIER	MODIFIER	MODIFIER	MODIFIER	MODIFIER	MODIFIER
chr8	73184929	G	C	MODERATE	MODIFIER	MODIFIER	MODIFIER	MODIFIER	MODIFIER	MODIFIER	MODIFIER	MODIFIER	ENSCAFE00000358082	ENSCAFE00000314400	ENSCAFE00000314400	ENSCAFE00000314400	gene:ENSCAFG00000030258	gene:ENSCAFG00000045676	gene:ENSCAFG00000030258	gene:ENSCAFG00000030258
chr8	73387373	A	T	MODERATE	MODIFIER	MODIFIER	MODIFIER	MODIFIER	MODIFIER	MODIFIER	MODIFIER	MODIFIER	MODIFIER	ENSCAFE00000296257	ENSCAFE00000314400	ENSCAFE00000314400	ENSCAFE00000314400	gene:ENSCAFG00000030258	gene:ENSCAFG00000041353	gene:ENSCAFG00000030258
chr9	9927119	T	G	MODERATE	MODERATE	MODIFIER	MODIFIER	MODIFIER	ENSCAFE00000310504	ENSCAFE00000310504	NSF	gene:ENSCAFG00000013494	gene:ENSCAFG00000013494	1	1	-1	-1	-1	18	18
chr9	19437072	C	CACGGTGAGGGCTCTG	HIGH	HIGH	HIGH	HIGH	MODIFIER	MODIFIER	MODIFIER	MODIFIER	MODIFIER	ENSCAFE00000279861	ENSCAFE00000395875	ENSCAFE00000279861	ENSCAFE00000395875	MPP2	gene:ENSCAFG00000014402	gene:ENSCAFG00000014402	gene:ENSCAFG00000014402
chr9	20294333	A	ATGGGGCTGGGGC	MODERATE	MODERATE	MODERATE	MODIFIER	MODIFIER	MODIFIER	MODIFIER	MODIFIER	MODIFIER	MODIFIER	MODIFIER	ENSCAFE00000162014	ENSCAFE00000162014	ENSCAFE00000162014	gene:ENSCAFG00000014827	ENSCAFE00000323083	gene:ENSCAFG00000014827
chr9	22248114	G	GGGCGCC	MODERATE	MODIFIER	MODIFIER	MODIFIER	MODIFIER	MODIFIER	ENSCAFE00000175048	ENSCAFE00000398419	CDC6	gene:ENSCAFG00000016099	gene:ENSCAFG00000016106	gene:ENSCAFG00000016099	1	12	-1	-1	-1
chr9	51337367	A	G	MODERATE	MODERATE	MODERATE	MODERATE	MODIFIER	MODIFIER	MODIFIER	MODIFIER	MODIFIER	MODIFIER	MODIFIER	ENSCAFE00000307640	ENSCAFE00000217466	ENSCAFE00000307640	ENSCAFE00000217466	gene:ENSCAFG00000019872	ENSCAFE00000400556
chrX	17466733	GCTC	G	MODERATE	MODIFIER	MODIFIER	MODIFIER	MODIFIER	MODIFIER	MODIFIER	ENSCAFE00000145125	gene:ENSCAFG00000013228	ENSCAFE00000410340	gene:ENSCAFG00000013228	ENSCAFE00000410340	KLHL34	gene:ENSCAFG00000013260	1	-1	-1
chrX	35838804	T	TA	HIGH	MODIFIER	MODIFIER	ENSCAFE00000346178	gene:ENSCAFG00000049396	gene:ENSCAFG00000049396	2	-1	-1	136	-1	-1	p.Lys137fs
