# Supplementary material for: A Missense Mutation in the KLF7 Gene Is a Potential Candidate Variant for Congenital Deafness in Australian Stumpy Tail Cattle Dogs
Source: Genes (Basel). 2021 Mar 24;12(4):467. doi: 10.3390/genes12040467 (PMC8064056; doi:10.3390/genes12040467)
Supplement: Supplementary file 1 [file genes-12-00467-s001.zip › Supplementary_files/Table S1_KLF7_variant_genotypes_of_59_ASCDs.xlsx]

## Sheet: Sheet1
Group	Sample	Deafness	Genotype of NC_006619.3:g.15562684 G>A
Normal	Sue143	normal	GG
	Sue265	normal	GG
	Sue75	normal	GG
	Sue137	normal	GG
	Sue264	normal	GG
	Sue144	normal	GG
	Sue266	normal	GG
	Sue426	normal	AG
	Sue145	normal	AG
	Sue194	normal	GG
	Sue286	normal	GG
	Sue287	normal	GG
	Sue211	normal	GG
	Sue326	normal	GG
	Sue288	normal	GG
	Sue113	normal	GG
	Sue116	normal	GG
	Sue251	normal	AA
	Sue317	normal	AG
	Sue393	normal	GG
	Sue433	normal	GG
	Sue252	normal	GG
	Sue318	normal	AG
	Sue395	normal	GG
	Sue434	normal	AG
	Sue139	normal	GG
	Sue394	normal	GG
	Sue435	normal	GG
Deaf L ear	Sue331	deaf L ear	AG
	Sue339	deaf L ear	AG
	Sue346	deaf L ear	AG
	Sue428	deaf L ear	AG
	Sue429	deaf L ear	GG
	Sue111	deaf L ear	AG
	Sue200	deaf L ear	GG
	Sue373	deaf L ear	GG
	Sue375	deaf L ear	GG
	Sue431	deaf L ear	AG
	Sue316	deaf L ear	AG
	Sue130	deaf L ear	GG
Deaf R ear	Sue332	deaf R ear	AG
	Sue424	deaf R ear	GG
	Sue284	deaf R ear	GG
	Sue427	deaf R ear	AG
	Sue81	deaf R ear	GG
	Sue106	deaf R ear	AA
	Sue112	deaf R ear	AG
	Sue342	deaf R ear	GG
	Sue380	deaf R ear	GG
Bilat deaf	Sue78	bilat deaf	AA
	Sue425	bilat deaf	GG
	Sue187	bilat deaf	AG
	Sue285	bilat deaf	AG
	Sue343	bilat deaf	GG
	Sue430	bilat deaf	AG
	Sue217	bilat deaf	AA
	Sue253	bilat deaf	AA
	Sue330	bilat deaf	AG
	Sue432	bilat deaf	GG
